# Supplementary material for: Gut microbiota signatures of long-term and short-term plant-based dietary pattern and cardiometabolic health: a prospective cohort study
Source: BMC Med. 2022 Jun 15;20:204. doi: 10.1186/s12916-022-02402-4 (PMC9199182; doi:10.1186/s12916-022-02402-4)
Supplement: Supplementary file 1 — Additional file 1: Table S1. Examples of food items constituting the 15 food groups in the CHNS. Table S2. The range of each food group by quintiles. Table S3. Associations of short-term intake of plant-based foods and animal-based foods estimated using 3-day 24-hour dietary recalls in 2015 with bacterial richness and diversity. Table S4. Associations of long-term intake of plant-based foods and animal-based foods estimated using repeat food frequency questionnaires in 2011 and 2015 with bacterial richness and diversity. Table S5. Associations of plant-based diet indices with bacterial richness and diversity with further adjustment for prevalent hypertension, type 2 diabetes, and related medicine use. Table S6. Associations of intake of plant-based foods and animal-based foods with bacterial richness and diversity with further adjustment for prevalent hypertension, type 2 diabetes, and related medicine use. Table S7. Associations of short-term plant-based diet indices estimated using 3-day 24-hour dietary recalls in 2015 with bacterial genera. Table S8. Associations of long-term plant-based diet indices estimated using repeat food frequency questionnaires in 2011 and 2015 with bacterial genera. Table S9. Associations of short-term intake of plant-based foods and animal-based foods estimated using 3-day 24-hour dietary recalls in 2015 with bacterial genera. Table S10. Associations of long-term intake of plant-based foods and animal-based foods estimated using repeat food frequency questionnaires in 2011 and 2015 with bacterial genera. Table S11. Associations of short-term plant-based diet indices estimated using 3-day 24-hour dietary recalls in 2015 with bacterial pathways. Table S12. Associations of long-term plant-based diet indices estimated using repeat food frequency questionnaires in 2011 and 2015 with bacterial pathways. Table S13. Associations of short-term intake of plant-based foods and animal-based foods estimated using 3-day 24-hour dietary recalls in 201 [file 12916_2022_2402_MOESM1_ESM.xlsx]

## Sheet: Overview
Supplementary Tables
Table S1. Examples of food items constituting the 15 food groups in the CHNS
Table S2. The range of each food group by quintiles
Table S3. Associations of short-term intake of plant-based foods and animal-based foods estimated using 3-day 24-hour dietary recalls in 2015 with bacterial richness and diversity
Table S4. Associations of long-term intake of plant-based foods and animal-based foods estimated using repeat food frequency questionnaires in 2011 and 2015 with bacterial richness and diversity
Table S5. Associations of plant-based diet indices with bacterial richness and diversity with further adjustment for prevalent hypertension, type 2 diabetes, and related medicine use
Table S6. Associations of intake of plant-based foods and animal-based foods with bacterial richness and diversity with further adjustment for prevalent hypertension, type 2 diabetes, and related medicine use
Table S7. Associations of short-term plant-based diet indices estimated using 3-day 24-hour dietary recalls in 2015 with bacterial genera
Table S8. Associations of long-term plant-based diet indices estimated using repeat food frequency questionnaires in 2011 and 2015 with bacterial genera
Table S9. Associations of short-term intake of plant-based foods and animal-based foods estimated using 3-day 24-hour dietary recalls in 2015 with bacterial genera
Table S10. Associations of long-term intake of plant-based foods and animal-based foods estimated using repeat food frequency questionnaires in 2011 and 2015 with bacterial genera
Table S11. Associations of short-term plant-based diet indices estimated using 3-day 24-hour dietary recalls in 2015 with bacterial pathways
Table S12. Associations of long-term plant-based diet indices estimated using repeat food frequency questionnaires in 2011 and 2015 with bacterial pathways
Table S13. Associations of short-term intake of plant-based foods and animal-based foods estimated using 3-day 24-hour dietary recalls in 2015 with bacterial pathways
Table S14. Associations of long-term intake of plant-based foods and animal-based foods estimated using repeat food frequency questionnaires in 2011 and 2015 with bacterial pathways
Table S15. Prospective associations of microbial alpha-diversity with the future cardiometabolic risk factors

## Sheet: Table S1
Table S1. Examples of food items constituting the 15 food groups in the CHNS
Plant Food Groups
Healthy
Whole grains	Whole-wheat bread, buckwheat, corn, millet, sorghum, barley, rye
Fruits	Oranges and citrus, apples or berries or bananas, watermelon or honeydew melon or other melons, other fruits
Vegetables	Tomatoes, red pepper or green pepper or chili, carrots, cucurbits vegetables, green leafy spinach or rape vegetable or water spinach or bok choy, Chinese cabbage and other leafy vegetables, cruciferous vegetables, bitter melon or lettuce stem or radish or water chestnut or bamboo shoots, onion or chives or garlic stalk or shallot, mushrooms or seaweed, pickled cabbage or pickled mustard tuber
Nuts	Peanuts or sun flower seeds or pumpkin seeds or watermelon seeds or other seeds
Legumes	Peas, snow peas, snap beans, yard long beans, Tofu, soybean milk, mung bean or red bean or kidney bean
Vegetable oils	Edible vegetable oil used for cooking
Potatoes	Potatoes or taros or yams
Less healthy
Refined grains	Cooked rice or rice flour, white bread, steamed bread or noodles or dumplings, fried bread stick, fried pancake, fried dough twist, instant noodles
Beverages and fruit juices	Soft drinks, fruit-flavoured drinks, milk-flavoured drinks, sugared waters and commercial teas, sports or energy drinks, 100% fruit juice
Sweets and desserts	Salty soda cracker, salty mooncake, sweetened cookies or biscuits or cakes or pastries or mooncake, chocolate, other fried snacks
Animal Food Groups
Egg	Eggs or preserved eggs
Meat	Chicken or duck or goose, lean pork, fatty pork, beef or lamb or mutton or other non-processed meats, sausage or ham or other processed meat products, avian and livestock viscera
Animal oils	Lard used for cooking
Dairy	Whole milk, low-fat milk or non-fat milk, whole milk powder, low-fat milk or non-fat milk powder, yogurt, cheese, ice cream
Fish or Seafood	Ocean fish, freshwater fish, shrimp or crabs or other seafoods

## Sheet: Table S2
Table S2. The range of each food group by quintiles. Dietary intake for each food group was adjusted for total energy intake using the residual method.
Food group		Range of food group consumption
		FFQ						24-hour dietary recalls
		Q1	Q2	Q3	Q4	Q5		Q1	Q2	Q3	Q4	Q5
Healthy plant food groups	Whole grains, servings/d	0.019-0.039	0.039-0.048	0.048-0.121	0.121-0.36	0.36-2.791		0.014-0.019	0.019-0.023	0.023-0.054	0.056-0.775	0.775-5.588
	Fruits, servings/d	0.08-0.302	0.304-0.533	0.534-0.865	0.866-1.459	1.46-5.077		0.007-0.01	0.01-0.011	0.011-0.074	0.078-0.819	0.819-3.143
	Vegetables, servings/d	0.408-1.458	1.458-2.195	2.195-3.021	3.022-4.128	4.131-11.074		0.337-1.608	1.609-2.332	2.333-3.085	3.086-4.072	4.072-7.591
	Nuts, servings/d	0.02-0.109	0.109-0.218	0.219-0.56	0.561-1.355	1.356-8.53		0.077-0.094	0.094-0.102	0.102-0.111	0.111-0.129	0.129-5.054
	Legumes, servings/d	0.119-0.424	0.424-0.68	0.68-1.048	1.048-1.635	1.635-5.529		0.087-0.101	0.101-0.125	0.125-0.481	0.481-1.04	1.041-4.411
	Vegetable oils, servings/d	0.082-1.033	1.034-1.949	1.95-2.778	2.779-4.053	4.056-9.202		0.056-0.098	0.098-0.132	0.132-1.336	1.339-3.572	3.576-9.604
	Potatoes, servings/d	0.015-0.08	0.08-0.184	0.184-0.328	0.328-0.587	0.587-2.675		0.009-0.01	0.01-0.01	0.01-0.177	0.179-0.604	0.605-2.199
Less healthy plant food groups	Refined grains, servings/d	1.093-4.667	4.669-6.154	6.154-7.235	7.236-8.548	8.551-11.867		1.679-5.059	5.063-6.405	6.41-7.639	7.641-9.585	9.589-15.501
	Beverages and fruit juices, servings/d	0.084-0.117	0.117-0.134	0.135-0.169	0.169-0.717	0.719-11.183		0.039-0.04	0.04-0.04	0.04-0.04	0.04-0.041	0.041-2.032
	Sweets and desserts, servings/d	0.127-0.192	0.192-0.227	0.227-0.317	0.317-0.652	0.653-3.643		0.033-0.038	0.038-0.041	0.041-0.043	0.043-0.049	0.049-6.627
Animal food groups	Egg, servings/d	0.038-0.247	0.247-0.436	0.436-0.652	0.652-0.983	0.983-2.847		0.018-0.021	0.021-0.28	0.28-0.554	0.555-0.949	0.95-2.676
	Meat, servings/d	0.169-0.805	0.805-1.324	1.325-1.942	1.946-2.789	2.79-6.131		0.065-0.593	0.594-1.585	1.586-2.435	2.439-3.571	3.577-7.065
	Animal oils, servings/d	0.049-0.095	0.095-0.109	0.109-0.128	0.128-0.447	0.447-4.723		0.084-0.096	0.096-0.101	0.101-0.107	0.107-0.119	0.119-6.218
	Dairy, servings/d	0.111-0.123	0.123-0.131	0.131-0.2	0.2-0.484	0.485-3.244		0.004-0.004	0.004-0.004	0.004-0.004	0.004-0.004	0.004-0.97
	Fish or Seafood, servings/d	0.025-0.096	0.097-0.224	0.225-0.409	0.41-0.802	0.806-3.471		0.015-0.019	0.019-0.022	0.022-0.15	0.153-1.035	1.036-3.917

## Sheet: Table S3
Table S3. Associations of short-term intake of plant-based foods and animal-based foods estimated using 3-day 24-hour dietary recalls in 2015 with bacterial richness and diversity. Beta coefficients were derived from multivariable-adjusted linear mixed models. Covariates included age, sex, BMI, total energy intake, physical activity, education, smoking and alcohol drinking status, habitual tea an…
Alpha-diversity index	Food groups	Comparision	Sample size	Beta	SE	P
Faith’s phylogenetic diversity	Animal oils	Per quintile	3063	0.0228281	0.0164131	0.164274
Faith’s phylogenetic diversity	Animal oils	Q2 vs. Q1	3063	-0.00208999	0.0706911	0.976414
Faith’s phylogenetic diversity	Animal oils	Q3 vs. Q1	3063	0.0414007	0.0802107	0.60575
Faith’s phylogenetic diversity	Animal oils	Q4 vs. Q1	3063	0.0340837	0.0849333	0.6882
Faith’s phylogenetic diversity	Animal oils	Q5 vs. Q1	3063	0.0839966	0.0718862	0.242619
Faith’s phylogenetic diversity	Beverages and fruit juices	Per quintile	3063	0.00477691	0.0369581	0.897158
Faith’s phylogenetic diversity	Beverages and fruit juices	Q2 vs. Q1	3063	0.118214	0.162841	0.467874
Faith’s phylogenetic diversity	Beverages and fruit juices	Q3 vs. Q1	3063	0.335286	0.183543	0.0677382
Faith’s phylogenetic diversity	Beverages and fruit juices	Q4 vs. Q1	3063	0.185903	0.181665	0.306152
Faith’s phylogenetic diversity	Beverages and fruit juices	Q5 vs. Q1	3063	0.116354	0.164566	0.479546
Faith’s phylogenetic diversity	Dairy	Per quintile	3063	-0.0157402	0.0170136	0.354887
Faith’s phylogenetic diversity	Dairy	Q2 vs. Q1	3063	0.0718467	0.0824577	0.383582
Faith’s phylogenetic diversity	Dairy	Q3 vs. Q1	3063	-0.032138	0.0913295	0.72492
Faith’s phylogenetic diversity	Dairy	Q4 vs. Q1	3063	-0.00659844	0.093325	0.943633
Faith’s phylogenetic diversity	Dairy	Q5 vs. Q1	3063	-0.031761	0.0810157	0.695032
Faith’s phylogenetic diversity	Egg	Per quintile	3063	-0.0107038	0.0114883	0.351486
Faith’s phylogenetic diversity	Egg	Q2 vs. Q1	3063	0.0601993	0.057	0.29091
Faith’s phylogenetic diversity	Egg	Q3 vs. Q1	3063	0.0328229	0.0522081	0.52955
Faith’s phylogenetic diversity	Egg	Q4 vs. Q1	3063	-0.0411091	0.0517323	0.426816
Faith’s phylogenetic diversity	Egg	Q5 vs. Q1	3063	4.19545e-05	0.0521767	0.999358
Faith’s phylogenetic diversity	Fish or sea food	With consumption vs. Without consumption	3063	0.0644257	0.0360445	0.0738742
Faith’s phylogenetic diversity	Fruits	Per quintile	3063	-0.00536125	0.0119552	0.653831
Faith’s phylogenetic diversity	Fruits	Q2 vs. Q1	3063	-0.0308048	0.0646181	0.633561
Faith’s phylogenetic diversity	Fruits	Q3 vs. Q1	3063	-0.0820553	0.0725615	0.258123
Faith’s phylogenetic diversity	Fruits	Q4 vs. Q1	3063	0.000756696	0.0567309	0.989358
Faith’s phylogenetic diversity	Fruits	Q5 vs. Q1	3063	-0.058821	0.058303	0.31303
Faith’s phylogenetic diversity	Legumes	Per quintile	3063	-0.0113542	0.0113384	0.316635
Faith’s phylogenetic diversity	Legumes	Q2 vs. Q1	3063	-0.0394406	0.0592019	0.50528
Faith’s phylogenetic diversity	Legumes	Q3 vs. Q1	3063	0.0258941	0.0532271	0.626624
Faith’s phylogenetic diversity	Legumes	Q4 vs. Q1	3063	-0.0378265	0.0527076	0.472962
Faith’s phylogenetic diversity	Legumes	Q5 vs. Q1	3063	-0.0569837	0.0517922	0.271229
Faith’s phylogenetic diversity	Meat	Per quintile	3063	0.00410123	0.0133984	0.759529
Faith’s phylogenetic diversity	Meat	Q2 vs. Q1	3063	0.00884095	0.0508989	0.862104
Faith’s phylogenetic diversity	Meat	Q3 vs. Q1	3063	0.0478256	0.0542782	0.378252
Faith’s phylogenetic diversity	Meat	Q4 vs. Q1	3063	0.030448	0.0564764	0.589799
Faith’s phylogenetic diversity	Meat	Q5 vs. Q1	3063	0.0148362	0.0583009	0.799128
Faith’s phylogenetic diversity	Nuts	Per quintile	3063	-0.00357862	0.0139882	0.798081
Faith’s phylogenetic diversity	Nuts	Q2 vs. Q1	3063	0.0704273	0.0716136	0.325393
Faith’s phylogenetic diversity	Nuts	Q3 vs. Q1	3063	0.0835436	0.0816535	0.306238
Faith’s phylogenetic diversity	Nuts	Q4 vs. Q1	3063	0.0730076	0.0859786	0.395805
Faith’s phylogenetic diversity	Nuts	Q5 vs. Q1	3063	0.0266664	0.0653704	0.683326
Faith’s phylogenetic diversity	Potatoes	Per quintile	3063	0.0198675	0.0122502	0.104845
Faith’s phylogenetic diversity	Potatoes	Q2 vs. Q1	3063	0.0887193	0.063818	0.16447
Faith’s phylogenetic diversity	Potatoes	Q3 vs. Q1	3063	0.0472677	0.066174	0.475045
Faith’s phylogenetic diversity	Potatoes	Q4 vs. Q1	3063	0.113706	0.0568678	0.045557
Faith’s phylogenetic diversity	Potatoes	Q5 vs. Q1	3063	0.0894582	0.0571716	0.117646
Faith’s phylogenetic diversity	Refined grains	Per quintile	3063	-0.0127107	0.0118496	0.283419
Faith’s phylogenetic diversity	Refined grains	Q2 vs. Q1	3063	-0.0599633	0.0491734	0.222682
Faith’s phylogenetic diversity	Refined grains	Q3 vs. Q1	3063	-0.0393193	0.0499076	0.43079
Faith’s phylogenetic diversity	Refined grains	Q4 vs. Q1	3063	-0.00711098	0.0505653	0.888163
Faith’s phylogenetic diversity	Refined grains	Q5 vs. Q1	3063	-0.0917847	0.0524568	0.0801663
Faith’s phylogenetic diversity	Sweets and desserts	Per quintile	3063	-0.0120365	0.0147959	0.415931
Faith’s phylogenetic diversity	Sweets and desserts	Q2 vs. Q1	3063	0.0187616	0.0728372	0.796729
Faith’s phylogenetic diversity	Sweets and desserts	Q3 vs. Q1	3063	-0.047622	0.0823459	0.56305
Faith’s phylogenetic diversity	Sweets and desserts	Q4 vs. Q1	3063	-0.0276664	0.0872137	0.751072
Faith’s phylogenetic diversity	Sweets and desserts	Q5 vs. Q1	3063	-0.0413202	0.0689934	0.549239
Faith’s phylogenetic diversity	Vegetable oils	Per quintile	3063	-0.00181843	0.0121338	0.880871
Faith’s phylogenetic diversity	Vegetable oils	Q2 vs. Q1	3063	-0.0254745	0.0649021	0.694684
Faith’s phylogenetic diversity	Vegetable oils	Q3 vs. Q1	3063	-0.034691	0.0605076	0.56642
Faith’s phylogenetic diversity	Vegetable oils	Q4 vs. Q1	3063	-0.0779116	0.0543816	0.151948
Faith’s phylogenetic diversity	Vegetable oils	Q5 vs. Q1	3063	0.0150292	0.0553928	0.786144
Faith’s phylogenetic diversity	Vegetables	Per quintile	3063	-0.00551096	0.0117773	0.639835
Faith’s phylogenetic diversity	Vegetables	Q2 vs. Q1	3063	-0.014277	0.0497051	0.773933
Faith’s phylogenetic diversity	Vegetables	Q3 vs. Q1	3063	-0.0359656	0.0503801	0.475298
Faith’s phylogenetic diversity	Vegetables	Q4 vs. Q1	3063	-0.0352071	0.0511486	0.491246
Faith’s phylogenetic diversity	Vegetables	Q5 vs. Q1	3063	-0.017777	0.0522811	0.733836
Faith’s phylogenetic diversity	Wholegrain	Per quintile	3063	0.000729093	0.0119374	0.951299
Faith’s phylogenetic diversity	Wholegrain	Q2 vs. Q1	3063	-0.0261602	0.0642487	0.683883
Faith’s phylogenetic diversity	Wholegrain	Q3 vs. Q1	3063	-0.0686391	0.0696914	0.324673
Faith’s phylogenetic diversity	Wholegrain	Q4 vs. Q1	3063	-0.0789196	0.0558761	0.157831
Faith’s phylogenetic diversity	Wholegrain	Q5 vs. Q1	3063	0.0178888	0.0559202	0.749046
Observed features	Animal oils	Per quintile	3063	0.0179395	0.0156894	0.252867
Observed features	Animal oils	Q2 vs. Q1	3063	0.0280105	0.0675897	0.678567
Observed features	Animal oils	Q3 vs. Q1	3063	0.0380067	0.0766916	0.620192
Observed features	Animal oils	Q4 vs. Q1	3063	0.0504816	0.0812066	0.534176
Observed features	Animal oils	Q5 vs. Q1	3063	0.0757542	0.068724	0.270333
Observed features	Beverages and fruit juices	Per quintile	3063	0.00826048	0.0353306	0.815136
Observed features	Beverages and fruit juices	Q2 vs. Q1	3063	0.0978524	0.15573	0.529778
Observed features	Beverages and fruit juices	Q3 vs. Q1	3063	0.224207	0.175528	0.201485
Observed features	Beverages and fruit juices	Q4 vs. Q1	3063	0.0958279	0.173731	0.581232
Observed features	Beverages and fruit juices	Q5 vs. Q1	3063	0.0939139	0.157379	0.550683
Observed features	Dairy	Per quintile	3063	-0.0198799	0.0162623	0.221537
Observed features	Dairy	Q2 vs. Q1	3063	0.0645139	0.0788237	0.413096
Observed features	Dairy	Q3 vs. Q1	3063	-0.0212134	0.0873042	0.808019
Observed features	Dairy	Q4 vs. Q1	3063	-5.21845e-05	0.0892112	0.999533
Observed features	Dairy	Q5 vs. Q1	3063	-0.044238	0.0774433	0.567843
Observed features	Egg	Per quintile	3063	-0.0135247	0.010981	0.218085
Observed features	Egg	Q2 vs. Q1	3063	0.0569807	0.0544859	0.295659
Observed features	Egg	Q3 vs. Q1	3063	0.0313043	0.0499051	0.530479
Observed features	Egg	Q4 vs. Q1	3063	-0.0423237	0.0494501	0.39206
Observed features	Egg	Q5 vs. Q1	3063	-0.0150544	0.0498741	0.762768
Observed features	Fish or sea food	With consumption vs. Without consumption	3063	0.0517404	0.0344571	0.133204
Observed features	Fruits	Per quintile	3063	-0.00597215	0.0114285	0.601276
Observed features	Fruits	Q2 vs. Q1	3063	-0.0497744	0.0617808	0.420438
Observed features	Fruits	Q3 vs. Q1	3063	-0.0918928	0.0693754	0.185313
Observed features	Fruits	Q4 vs. Q1	3063	-0.0310453	0.0542394	0.567067
Observed features	Fruits	Q5 vs. Q1	3063	-0.0576107	0.0557425	0.301363
Observed features	Legumes	Per quintile	3063	-0.0137147	0.0108377	0.205706
Observed features	Legumes	Q2 vs. Q1	3063	-0.0293125	0.0565962	0.604511
Observed features	Legumes	Q3 vs. Q1	3063	0.0167067	0.050884	0.742663
Observed features	Legumes	Q4 vs. Q1	3063	-0.0473751	0.0503874	0.347107
Observed features	Legumes	Q5 vs. Q1	3063	-0.0586573	0.0495115	0.236128
Observed features	Meat	Per quintile	3063	0.00847359	0.0128047	0.508127
Observed features	Meat	Q2 vs. Q1	3063	0.0232447	0.0486538	0.632824
Observed features	Meat	Q3 vs. Q1	3063	0.0582816	0.0518798	0.261269
Observed features	Meat	Q4 vs. Q1	3063	0.0388309	0.0539773	0.471899
Observed features	Meat	Q5 vs. Q1	3063	0.039626	0.0557199	0.476982
Observed features	Nuts	Per quintile	3063	4.95138e-05	0.0133724	0.997046
Observed features	Nuts	Q2 vs. Q1	3063	0.0713583	0.0684668	0.297304
Observed features	Nuts	Q3 vs. Q1	3063	0.0608851	0.0780658	0.435437
Observed features	Nuts	Q4 vs. Q1	3063	0.0572506	0.0822007	0.486133
Observed features	Nuts	Q5 vs. Q1	3063	0.0350775	0.0624979	0.574621
Observed features	Potatoes	Per quintile	3063	0.0211571	0.0117089	0.070775
Observed features	Potatoes	Q2 vs. Q1	3063	0.0861761	0.0610102	0.157807
Observed features	Potatoes	Q3 vs. Q1	3063	0.0661193	0.0632624	0.295949
Observed features	Potatoes	Q4 vs. Q1	3063	0.110307	0.0543648	0.0424564
Observed features	Potatoes	Q5 vs. Q1	3063	0.098992	0.0546539	0.0701019
Observed features	Refined grains	Per quintile	3063	0.0009575	0.0113297	0.932649
Observed features	Refined grains	Q2 vs. Q1	3063	-0.0225877	0.0470365	0.631073
Observed features	Refined grains	Q3 vs. Q1	3063	0.00607385	0.0477385	0.898757
Observed features	Refined grains	Q4 vs. Q1	3063	0.0186067	0.048367	0.700461
Observed features	Refined grains	Q5 vs. Q1	3063	-0.0167703	0.0501751	0.738202
Observed features	Sweets and desserts	Per quintile	3063	-0.01613	0.0141428	0.254074
Observed features	Sweets and desserts	Q2 vs. Q1	3063	0.0445477	0.0696131	0.522216
Observed features	Sweets and desserts	Q3 vs. Q1	3063	-0.039758	0.078701	0.613434
Observed features	Sweets and desserts	Q4 vs. Q1	3063	-0.0163542	0.0833531	0.84445
Observed features	Sweets and desserts	Q5 vs. Q1	3063	-0.0441259	0.0659386	0.50337
Observed features	Vegetable oils	Per quintile	3063	0.00227409	0.0115989	0.844562
Observed features	Vegetable oils	Q2 vs. Q1	3063	-0.0208472	0.0620143	0.736745
Observed features	Vegetable oils	Q3 vs. Q1	3063	-0.0438017	0.0578149	0.448679
Observed features	Vegetable oils	Q4 vs. Q1	3063	-0.0824219	0.0519606	0.112685
Observed features	Vegetable oils	Q5 vs. Q1	3063	0.0385125	0.0529258	0.466816
Observed features	Vegetables	Per quintile	3063	-0.00283109	0.0112582	0.801452
Observed features	Vegetables	Q2 vs. Q1	3063	-0.0251031	0.0475018	0.597176
Observed features	Vegetables	Q3 vs. Q1	3063	-0.0628946	0.048146	0.191441
Observed features	Vegetables	Q4 vs. Q1	3063	-0.0447063	0.0488798	0.360392
Observed features	Vegetables	Q5 vs. Q1	3063	-0.00598942	0.0499613	0.904577
Observed features	Wholegrain	Per quintile	3063	-0.00312951	0.011411	0.78389
Observed features	Wholegrain	Q2 vs. Q1	3063	0.000516839	0.0614317	0.993287
Observed features	Wholegrain	Q3 vs. Q1	3063	-0.0458706	0.0666357	0.491214
Observed features	Wholegrain	Q4 vs. Q1	3063	-0.0675739	0.0534258	0.205937
Observed features	Wholegrain	Q5 vs. Q1	3063	0.011451	0.0534663	0.830413
Pielou’s measure of species evenness	Animal oils	Per quintile	3063	-0.0230555	0.0184868	0.212348
Pielou’s measure of species evenness	Animal oils	Q2 vs. Q1	3063	-0.0326918	0.0808242	0.68586
Pielou’s measure of species evenness	Animal oils	Q3 vs. Q1	3063	-0.0975113	0.0916992	0.287609
Pielou’s measure of species evenness	Animal oils	Q4 vs. Q1	3063	-0.0489169	0.0970763	0.614331
Pielou’s measure of species evenness	Animal oils	Q5 vs. Q1	3063	-0.103775	0.0813377	0.202008
Pielou’s measure of species evenness	Beverages and fruit juices	Per quintile	3063	0.0409026	0.0422287	0.332747
Pielou’s measure of species evenness	Beverages and fruit juices	Q2 vs. Q1	3063	-0.0650209	0.186351	0.727153
Pielou’s measure of species evenness	Beverages and fruit juices	Q3 vs. Q1	3063	0.141715	0.21003	0.499841
Pielou’s measure of species evenness	Beverages and fruit juices	Q4 vs. Q1	3063	0.148105	0.207872	0.476165
Pielou’s measure of species evenness	Beverages and fruit juices	Q5 vs. Q1	3063	0.150252	0.188207	0.424676
Pielou’s measure of species evenness	Dairy	Per quintile	3063	-0.0455042	0.0193797	0.018873
Pielou’s measure of species evenness	Dairy	Q2 vs. Q1	3063	-0.105134	0.0942553	0.264671
Pielou’s measure of species evenness	Dairy	Q3 vs. Q1	3063	-0.121783	0.104377	0.243307
Pielou’s measure of species evenness	Dairy	Q4 vs. Q1	3063	-0.189745	0.106611	0.0751116
Pielou’s measure of species evenness	Dairy	Q5 vs. Q1	3063	-0.211219	0.0924224	0.0222913
Pielou’s measure of species evenness	Egg	Per quintile	3063	-0.0126305	0.0130989	0.334923
Pielou’s measure of species evenness	Egg	Q2 vs. Q1	3063	0.0157881	0.0652134	0.808704
Pielou’s measure of species evenness	Egg	Q3 vs. Q1	3063	0.00943963	0.0597155	0.874396
Pielou’s measure of species evenness	Egg	Q4 vs. Q1	3063	-0.0373892	0.0591433	0.52727
Pielou’s measure of species evenness	Egg	Q5 vs. Q1	3063	-0.0352339	0.0595562	0.554113
Pielou’s measure of species evenness	Fish or sea food	With consumption vs. Without consumption	3063	0.00906662	0.0406916	0.823681
Pielou’s measure of species evenness	Fruits	Per quintile	3063	0.0196851	0.0136491	0.149238
Pielou’s measure of species evenness	Fruits	Q2 vs. Q1	3063	0.0098765	0.0738703	0.893639
Pielou’s measure of species evenness	Fruits	Q3 vs. Q1	3063	0.0555273	0.0829527	0.50325
Pielou’s measure of species evenness	Fruits	Q4 vs. Q1	3063	0.024407	0.0648008	0.706436
Pielou’s measure of species evenness	Fruits	Q5 vs. Q1	3063	0.0946132	0.066604	0.155453
Pielou’s measure of species evenness	Legumes	Per quintile	3063	-0.0036521	0.0129292	0.777583
Pielou’s measure of species evenness	Legumes	Q2 vs. Q1	3063	0.00991957	0.0677244	0.883551
Pielou’s measure of species evenness	Legumes	Q3 vs. Q1	3063	0.0131056	0.0608164	0.829381
Pielou’s measure of species evenness	Legumes	Q4 vs. Q1	3063	-0.0312751	0.0602591	0.603754
Pielou’s measure of species evenness	Legumes	Q5 vs. Q1	3063	0.00353507	0.0591267	0.952324
Pielou’s measure of species evenness	Meat	Per quintile	3063	-0.0243337	0.0150071	0.104916
Pielou’s measure of species evenness	Meat	Q2 vs. Q1	3063	0.00145207	0.0579369	0.980005
Pielou’s measure of species evenness	Meat	Q3 vs. Q1	3063	0.0167081	0.0613962	0.785517
Pielou’s measure of species evenness	Meat	Q4 vs. Q1	3063	-0.0776748	0.0635756	0.221794
Pielou’s measure of species evenness	Meat	Q5 vs. Q1	3063	-0.0764774	0.065446	0.242582
Pielou’s measure of species evenness	Nuts	Per quintile	3063	-0.00188191	0.0159863	0.906289
Pielou’s measure of species evenness	Nuts	Q2 vs. Q1	3063	0.00475072	0.0819155	0.953752
Pielou’s measure of species evenness	Nuts	Q3 vs. Q1	3063	0.0192365	0.0934027	0.836828
Pielou’s measure of species evenness	Nuts	Q4 vs. Q1	3063	-0.0130036	0.0983616	0.894825
Pielou’s measure of species evenness	Nuts	Q5 vs. Q1	3063	-0.00228467	0.0747677	0.975623
Pielou’s measure of species evenness	Potatoes	Per quintile	3063	0.0145022	0.0139289	0.297804
Pielou’s measure of species evenness	Potatoes	Q2 vs. Q1	3063	-0.050491	0.0729883	0.489083
Pielou’s measure of species evenness	Potatoes	Q3 vs. Q1	3063	-0.0447357	0.0756671	0.554375
Pielou’s measure of species evenness	Potatoes	Q4 vs. Q1	3063	-0.0512133	0.0649405	0.430335
Pielou’s measure of species evenness	Potatoes	Q5 vs. Q1	3063	0.0592441	0.0651656	0.36328
Pielou’s measure of species evenness	Refined grains	Per quintile	3063	-0.00872305	0.0134895	0.517855
Pielou’s measure of species evenness	Refined grains	Q2 vs. Q1	3063	0.00220629	0.0562262	0.968699
Pielou’s measure of species evenness	Refined grains	Q3 vs. Q1	3063	-0.0171817	0.0570109	0.763128
Pielou’s measure of species evenness	Refined grains	Q4 vs. Q1	3063	0.0262967	0.0577128	0.648644
Pielou’s measure of species evenness	Refined grains	Q5 vs. Q1	3063	-0.0569029	0.0597634	0.341028
Pielou’s measure of species evenness	Sweets and desserts	Per quintile	3063	-0.0320449	0.0168621	0.0573791
Pielou’s measure of species evenness	Sweets and desserts	Q2 vs. Q1	3063	0.0351177	0.0832538	0.67316
Pielou’s measure of species evenness	Sweets and desserts	Q3 vs. Q1	3063	0.00434991	0.0941233	0.963139
Pielou’s measure of species evenness	Sweets and desserts	Q4 vs. Q1	3063	0.0054211	0.0996685	0.956623
Pielou’s measure of species evenness	Sweets and desserts	Q5 vs. Q1	3063	-0.090381	0.0787317	0.250984
Pielou’s measure of species evenness	Vegetable oils	Per quintile	3063	0.0260657	0.0137901	0.0587345
Pielou’s measure of species evenness	Vegetable oils	Q2 vs. Q1	3063	0.0465643	0.0741479	0.530009
Pielou’s measure of species evenness	Vegetable oils	Q3 vs. Q1	3063	-0.0167014	0.0690883	0.808982
Pielou’s measure of species evenness	Vegetable oils	Q4 vs. Q1	3063	0.0026677	0.0620178	0.96569
Pielou’s measure of species evenness	Vegetable oils	Q5 vs. Q1	3063	0.1458	0.0630575	0.020768
Pielou’s measure of species evenness	Vegetables	Per quintile	3063	0.0169943	0.0133668	0.203594
Pielou’s measure of species evenness	Vegetables	Q2 vs. Q1	3063	0.0144463	0.0566994	0.798887
Pielou’s measure of species evenness	Vegetables	Q3 vs. Q1	3063	-0.0153515	0.0573791	0.789049
Pielou’s measure of species evenness	Vegetables	Q4 vs. Q1	3063	0.0240279	0.0581716	0.679569
Pielou’s measure of species evenness	Vegetables	Q5 vs. Q1	3063	0.079343	0.0593602	0.181341
Pielou’s measure of species evenness	Wholegrain	Per quintile	3063	-0.00354031	0.0135749	0.794248
Pielou’s measure of species evenness	Wholegrain	Q2 vs. Q1	3063	0.0343784	0.0735074	0.640009
Pielou’s measure of species evenness	Wholegrain	Q3 vs. Q1	3063	0.0450319	0.0797249	0.572182
Pielou’s measure of species evenness	Wholegrain	Q4 vs. Q1	3063	0.0141592	0.0638925	0.824617
Pielou’s measure of species evenness	Wholegrain	Q5 vs. Q1	3063	0.00193718	0.0638109	0.975781
Shannon’s diversity index	Animal oils	Per quintile	3063	-0.0118695	0.0178445	0.505947
Shannon’s diversity index	Animal oils	Q2 vs. Q1	3063	-0.0228251	0.0773468	0.767917
Shannon’s diversity index	Animal oils	Q3 vs. Q1	3063	-0.0649019	0.0877593	0.459576
Shannon’s diversity index	Animal oils	Q4 vs. Q1	3063	-0.0244055	0.0929157	0.792811
Shannon’s diversity index	Animal oils	Q5 vs. Q1	3063	-0.0576561	0.078302	0.46153
Shannon’s diversity index	Beverages and fruit juices	Per quintile	3063	0.0389435	0.040415	0.335252
Shannon’s diversity index	Beverages and fruit juices	Q2 vs. Q1	3063	-0.0096664	0.178232	0.956748
Shannon’s diversity index	Beverages and fruit juices	Q3 vs. Q1	3063	0.213953	0.200885	0.286853
Shannon’s diversity index	Beverages and fruit juices	Q4 vs. Q1	3063	0.16367	0.198826	0.410405
Shannon’s diversity index	Beverages and fruit juices	Q5 vs. Q1	3063	0.169938	0.180071	0.345307
Shannon’s diversity index	Dairy	Per quintile	3063	-0.042968	0.0185736	0.0207016
Shannon’s diversity index	Dairy	Q2 vs. Q1	3063	-0.0517057	0.0901825	0.566411
Shannon’s diversity index	Dairy	Q3 vs. Q1	3063	-0.105885	0.0998759	0.289068
Shannon’s diversity index	Dairy	Q4 vs. Q1	3063	-0.144935	0.102039	0.155492
Shannon’s diversity index	Dairy	Q5 vs. Q1	3063	-0.179797	0.0885272	0.0422574
Shannon’s diversity index	Egg	Per quintile	3063	-0.0153152	0.0125516	0.222397
Shannon’s diversity index	Egg	Q2 vs. Q1	3063	0.042543	0.0623735	0.495196
Shannon’s diversity index	Egg	Q3 vs. Q1	3063	0.020495	0.0571233	0.719755
Shannon’s diversity index	Egg	Q4 vs. Q1	3063	-0.0387058	0.0565917	0.494008
Shannon’s diversity index	Egg	Q5 vs. Q1	3063	-0.0335316	0.0570392	0.55662
Shannon’s diversity index	Fish or sea food	With consumption vs. Without consumption	3063	0.0329259	0.039223	0.401215
Shannon’s diversity index	Fruits	Per quintile	3063	0.0126729	0.0130704	0.332251
Shannon’s diversity index	Fruits	Q2 vs. Q1	3063	-0.0131155	0.0706993	0.852828
Shannon’s diversity index	Fruits	Q3 vs. Q1	3063	0.00426422	0.0793908	0.957165
Shannon’s diversity index	Fruits	Q4 vs. Q1	3063	-0.00194584	0.0620482	0.974982
Shannon’s diversity index	Fruits	Q5 vs. Q1	3063	0.0529939	0.0637705	0.405968
Shannon’s diversity index	Legumes	Per quintile	3063	-0.0080593	0.0123899	0.515385
Shannon’s diversity index	Legumes	Q2 vs. Q1	3063	0.00574375	0.0647927	0.929362
Shannon’s diversity index	Legumes	Q3 vs. Q1	3063	0.0151675	0.0582263	0.794484
Shannon’s diversity index	Legumes	Q4 vs. Q1	3063	-0.0340657	0.057671	0.554728
Shannon’s diversity index	Legumes	Q5 vs. Q1	3063	-0.0188978	0.0566343	0.738621
Shannon’s diversity index	Meat	Per quintile	3063	-0.0157002	0.0145311	0.279938
Shannon’s diversity index	Meat	Q2 vs. Q1	3063	0.00931922	0.0555663	0.866809
Shannon’s diversity index	Meat	Q3 vs. Q1	3063	0.0370117	0.0590973	0.531129
Shannon’s diversity index	Meat	Q4 vs. Q1	3063	-0.0455611	0.0613639	0.4578
Shannon’s diversity index	Meat	Q5 vs. Q1	3063	-0.044436	0.0632773	0.482528
Shannon’s diversity index	Nuts	Per quintile	3063	-0.00474298	0.0152992	0.756549
Shannon’s diversity index	Nuts	Q2 vs. Q1	3063	0.0134788	0.0783666	0.86344
Shannon’s diversity index	Nuts	Q3 vs. Q1	3063	0.0185987	0.0893559	0.835119
Shannon’s diversity index	Nuts	Q4 vs. Q1	3063	-0.00657384	0.094092	0.9443
Shannon’s diversity index	Nuts	Q5 vs. Q1	3063	-0.00853424	0.0715324	0.905033
Shannon’s diversity index	Potatoes	Per quintile	3063	0.0207036	0.0133685	0.121457
Shannon’s diversity index	Potatoes	Q2 vs. Q1	3063	0.00990189	0.0698393	0.887253
Shannon’s diversity index	Potatoes	Q3 vs. Q1	3063	0.00055119	0.0724111	0.993927
Shannon’s diversity index	Potatoes	Q4 vs. Q1	3063	0.0165253	0.0621921	0.79046
Shannon’s diversity index	Potatoes	Q5 vs. Q1	3063	0.0934219	0.062474	0.134817
Shannon’s diversity index	Refined grains	Per quintile	3063	-0.00329161	0.0129414	0.799226
Shannon’s diversity index	Refined grains	Q2 vs. Q1	3063	-0.00959185	0.0538123	0.858529
Shannon’s diversity index	Refined grains	Q3 vs. Q1	3063	-0.00924504	0.0545956	0.865532
Shannon’s diversity index	Refined grains	Q4 vs. Q1	3063	0.030942	0.0552946	0.575763
Shannon’s diversity index	Refined grains	Q5 vs. Q1	3063	-0.0380055	0.0573197	0.507302
Shannon’s diversity index	Sweets and desserts	Per quintile	3063	-0.0267671	0.0161625	0.0976973
Shannon’s diversity index	Sweets and desserts	Q2 vs. Q1	3063	0.0475147	0.0796542	0.550833
Shannon’s diversity index	Sweets and desserts	Q3 vs. Q1	3063	-0.00692292	0.0900537	0.938723
Shannon’s diversity index	Sweets and desserts	Q4 vs. Q1	3063	0.00849415	0.0953687	0.929029
Shannon’s diversity index	Sweets and desserts	Q5 vs. Q1	3063	-0.0710005	0.0754011	0.346378
Shannon’s diversity index	Vegetable oils	Per quintile	3063	0.0225316	0.0132373	0.0887313
Shannon’s diversity index	Vegetable oils	Q2 vs. Q1	3063	0.0433909	0.0709213	0.540659
Shannon’s diversity index	Vegetable oils	Q3 vs. Q1	3063	-0.0231449	0.066103	0.726238
Shannon’s diversity index	Vegetable oils	Q4 vs. Q1	3063	-0.0199942	0.0593797	0.736329
Shannon’s diversity index	Vegetable oils	Q5 vs. Q1	3063	0.13815	0.0604387	0.0222671
Shannon’s diversity index	Vegetables	Per quintile	3063	0.00754441	0.0128444	0.556956
Shannon’s diversity index	Vegetables	Q2 vs. Q1	3063	-0.0026412	0.0543118	0.961214
Shannon’s diversity index	Vegetables	Q3 vs. Q1	3063	-0.0456996	0.0550123	0.406134
Shannon’s diversity index	Vegetables	Q4 vs. Q1	3063	-0.0135482	0.0558175	0.808221
Shannon’s diversity index	Vegetables	Q5 vs. Q1	3063	0.0418564	0.0570144	0.462865
Shannon’s diversity index	Wholegrain	Per quintile	3063	-0.00578778	0.0130278	0.656852
Shannon’s diversity index	Wholegrain	Q2 vs. Q1	3063	0.0245739	0.0703341	0.726798
Shannon’s diversity index	Wholegrain	Q3 vs. Q1	3063	0.00941787	0.0762884	0.90175
Shannon’s diversity index	Wholegrain	Q4 vs. Q1	3063	-0.0157028	0.0611541	0.797353
Shannon’s diversity index	Wholegrain	Q5 vs. Q1	3063	-0.00510711	0.0611454	0.933435

## Sheet: Table S4
Table S4. Associations of long-term intake of plant-based foods and animal-based foods estimated using repeat food frequency questionnaires in 2011 and 2015 with bacterial richness and diversity. Beta coefficients were derived from multivariable-adjusted linear mixed models. Covariates included age, sex, BMI, total energy intake, physical activity, education, smoking and alcohol drinking status, …
Alpha-diversity index	Food groups	Comparision	Sample size	Beta	SE	P
Faith’s phylogenetic diversity	Animal oils	Per quintile	3093	-0.0193625	0.0141392	0.170869
Faith’s phylogenetic diversity	Animal oils	Q2 vs. Q1	3093	-0.0329263	0.0612388	0.590804
Faith’s phylogenetic diversity	Animal oils	Q3 vs. Q1	3093	-0.0992823	0.0702858	0.157788
Faith’s phylogenetic diversity	Animal oils	Q4 vs. Q1	3093	-0.0730444	0.0615175	0.23508
Faith’s phylogenetic diversity	Animal oils	Q5 vs. Q1	3093	-0.0874693	0.0614462	0.154588
Faith’s phylogenetic diversity	Beverages and fruit juices	Per quintile	3093	0.00915161	0.0123132	0.457341
Faith’s phylogenetic diversity	Beverages and fruit juices	Q2 vs. Q1	3093	0.0283852	0.0600937	0.636678
Faith’s phylogenetic diversity	Beverages and fruit juices	Q3 vs. Q1	3093	0.01251	0.0637718	0.844479
Faith’s phylogenetic diversity	Beverages and fruit juices	Q4 vs. Q1	3093	0.0194257	0.0564363	0.730692
Faith’s phylogenetic diversity	Beverages and fruit juices	Q5 vs. Q1	3093	0.0494727	0.0559692	0.376736
Faith’s phylogenetic diversity	Dairy	Per quintile	3093	0.0170479	0.0126629	0.178209
Faith’s phylogenetic diversity	Dairy	Q2 vs. Q1	3093	0.143144	0.0574509	0.0127175
Faith’s phylogenetic diversity	Dairy	Q3 vs. Q1	3093	0.0464945	0.055716	0.404005
Faith’s phylogenetic diversity	Dairy	Q4 vs. Q1	3093	0.0344792	0.0541099	0.52399
Faith’s phylogenetic diversity	Dairy	Q5 vs. Q1	3093	0.144404	0.0561388	0.0101034
Faith’s phylogenetic diversity	Egg	Per quintile	3093	0.0203799	0.011698	0.0814785
Faith’s phylogenetic diversity	Egg	Q2 vs. Q1	3093	0.0408053	0.0487756	0.402822
Faith’s phylogenetic diversity	Egg	Q3 vs. Q1	3093	0.00209927	0.0491004	0.965897
Faith’s phylogenetic diversity	Egg	Q4 vs. Q1	3093	0.0791003	0.0497429	0.111793
Faith’s phylogenetic diversity	Egg	Q5 vs. Q1	3093	0.0826853	0.0517913	0.110375
Faith’s phylogenetic diversity	Fish or sea food	Per quintile	3093	0.00374914	0.0129848	0.772786
Faith’s phylogenetic diversity	Fish or sea food	Q2 vs. Q1	3093	0.0286191	0.0499904	0.56699
Faith’s phylogenetic diversity	Fish or sea food	Q3 vs. Q1	3093	0.0184424	0.0523399	0.72457
Faith’s phylogenetic diversity	Fish or sea food	Q4 vs. Q1	3093	0.0483242	0.0539949	0.370799
Faith’s phylogenetic diversity	Fish or sea food	Q5 vs. Q1	3093	0.00974999	0.0567334	0.863551
Faith’s phylogenetic diversity	Fruits	Per quintile	3093	-0.00717926	0.0118417	0.544334
Faith’s phylogenetic diversity	Fruits	Q2 vs. Q1	3093	0.0136482	0.0489254	0.780275
Faith’s phylogenetic diversity	Fruits	Q3 vs. Q1	3093	0.0646668	0.0498692	0.194724
Faith’s phylogenetic diversity	Fruits	Q4 vs. Q1	3093	0.0185545	0.0506875	0.714323
Faith’s phylogenetic diversity	Fruits	Q5 vs. Q1	3093	-0.0377063	0.0522818	0.470779
Faith’s phylogenetic diversity	Legumes	Per quintile	3093	0.00288585	0.0113584	0.79944
Faith’s phylogenetic diversity	Legumes	Q2 vs. Q1	3093	-0.0783948	0.0489851	0.109515
Faith’s phylogenetic diversity	Legumes	Q3 vs. Q1	3093	-0.0915516	0.0493838	0.0637564
Faith’s phylogenetic diversity	Legumes	Q4 vs. Q1	3093	-0.069979	0.0500731	0.162252
Faith’s phylogenetic diversity	Legumes	Q5 vs. Q1	3093	0.00743802	0.0503769	0.882621
Faith’s phylogenetic diversity	Meat	Per quintile	3093	0.0206202	0.0119991	0.0857105
Faith’s phylogenetic diversity	Meat	Q2 vs. Q1	3093	-0.00265596	0.0494547	0.95717
Faith’s phylogenetic diversity	Meat	Q3 vs. Q1	3093	0.0328291	0.0505056	0.515686
Faith’s phylogenetic diversity	Meat	Q4 vs. Q1	3093	0.0209687	0.0515274	0.68405
Faith’s phylogenetic diversity	Meat	Q5 vs. Q1	3093	0.0901863	0.0529681	0.0886328
Faith’s phylogenetic diversity	Nuts	Per quintile	3093	0.0148689	0.0114064	0.192385
Faith’s phylogenetic diversity	Nuts	Q2 vs. Q1	3093	-0.00889003	0.0507348	0.860902
Faith’s phylogenetic diversity	Nuts	Q3 vs. Q1	3093	0.0595151	0.0493999	0.228296
Faith’s phylogenetic diversity	Nuts	Q4 vs. Q1	3093	0.0425057	0.0502096	0.397238
Faith’s phylogenetic diversity	Nuts	Q5 vs. Q1	3093	0.0487787	0.050352	0.332668
Faith’s phylogenetic diversity	Potatoes	Per quintile	3093	0.0190365	0.0123977	0.124664
Faith’s phylogenetic diversity	Potatoes	Q2 vs. Q1	3093	-0.0785246	0.0495899	0.113312
Faith’s phylogenetic diversity	Potatoes	Q3 vs. Q1	3093	-0.0277517	0.0505829	0.583254
Faith’s phylogenetic diversity	Potatoes	Q4 vs. Q1	3093	0.0221602	0.0523994	0.672361
Faith’s phylogenetic diversity	Potatoes	Q5 vs. Q1	3093	0.0447831	0.0540571	0.407421
Faith’s phylogenetic diversity	Refined grains	Per quintile	3093	-0.00144337	0.0114137	0.899368
Faith’s phylogenetic diversity	Refined grains	Q2 vs. Q1	3093	-0.0184262	0.0490837	0.70736
Faith’s phylogenetic diversity	Refined grains	Q3 vs. Q1	3093	-0.0416078	0.0499096	0.40447
Faith’s phylogenetic diversity	Refined grains	Q4 vs. Q1	3093	-0.0714188	0.0502466	0.15521
Faith’s phylogenetic diversity	Refined grains	Q5 vs. Q1	3093	0.0190736	0.0504247	0.705239
Faith’s phylogenetic diversity	Sweets and desserts	Per quintile	3093	0.0151641	0.0115247	0.188245
Faith’s phylogenetic diversity	Sweets and desserts	Q2 vs. Q1	3093	0.0531305	0.0515892	0.303069
Faith’s phylogenetic diversity	Sweets and desserts	Q3 vs. Q1	3093	0.0201139	0.0531936	0.705337
Faith’s phylogenetic diversity	Sweets and desserts	Q4 vs. Q1	3093	0.0504915	0.0509606	0.321786
Faith’s phylogenetic diversity	Sweets and desserts	Q5 vs. Q1	3093	0.076479	0.0509934	0.133671
Faith’s phylogenetic diversity	Vegetable oils	Per quintile	3093	-0.0233074	0.0115329	0.0432843
Faith’s phylogenetic diversity	Vegetable oils	Q2 vs. Q1	3093	-0.0226341	0.0496977	0.648796
Faith’s phylogenetic diversity	Vegetable oils	Q3 vs. Q1	3093	-0.108787	0.0501855	0.0301815
Faith’s phylogenetic diversity	Vegetable oils	Q4 vs. Q1	3093	-0.106363	0.0503394	0.0346079
Faith’s phylogenetic diversity	Vegetable oils	Q5 vs. Q1	3093	-0.0751987	0.0514149	0.143581
Faith’s phylogenetic diversity	Vegetables	Per quintile	3093	-0.00424799	0.0109893	0.699083
Faith’s phylogenetic diversity	Vegetables	Q2 vs. Q1	3093	-0.0128717	0.0486032	0.791139
Faith’s phylogenetic diversity	Vegetables	Q3 vs. Q1	3093	-0.0713816	0.0489641	0.144886
Faith’s phylogenetic diversity	Vegetables	Q4 vs. Q1	3093	0.0047773	0.0490827	0.922463
Faith’s phylogenetic diversity	Vegetables	Q5 vs. Q1	3093	-0.0304294	0.0490766	0.535233
Faith’s phylogenetic diversity	Whole grains	Per quintile	3093	0.0199198	0.0121777	0.101888
Faith’s phylogenetic diversity	Whole grains	Q2 vs. Q1	3093	0.0583567	0.0557811	0.295481
Faith’s phylogenetic diversity	Whole grains	Q3 vs. Q1	3093	0.0687875	0.0555057	0.215239
Faith’s phylogenetic diversity	Whole grains	Q4 vs. Q1	3093	0.0405589	0.0525528	0.440248
Faith’s phylogenetic diversity	Whole grains	Q5 vs. Q1	3093	0.109663	0.0539923	0.0422469
Observed features	Animal oils	Per quintile	3093	-0.017831	0.0135199	0.187211
Observed features	Animal oils	Q2 vs. Q1	3093	-0.00803913	0.0585779	0.890842
Observed features	Animal oils	Q3 vs. Q1	3093	-0.0498225	0.067231	0.458655
Observed features	Animal oils	Q4 vs. Q1	3093	-0.0549315	0.0588414	0.350535
Observed features	Animal oils	Q5 vs. Q1	3093	-0.0699388	0.0587654	0.233993
Observed features	Beverages and fruit juices	Per quintile	3093	0.000387845	0.0117772	0.973729
Observed features	Beverages and fruit juices	Q2 vs. Q1	3093	0.000660878	0.0574776	0.990826
Observed features	Beverages and fruit juices	Q3 vs. Q1	3093	0.0357829	0.0609955	0.55744
Observed features	Beverages and fruit juices	Q4 vs. Q1	3093	0.00525693	0.0539789	0.922418
Observed features	Beverages and fruit juices	Q5 vs. Q1	3093	0.00449094	0.0535313	0.933141
Observed features	Dairy	Per quintile	3093	0.0101981	0.0121125	0.399819
Observed features	Dairy	Q2 vs. Q1	3093	0.143453	0.0549482	0.00903557
Observed features	Dairy	Q3 vs. Q1	3093	0.0520211	0.0532886	0.328958
Observed features	Dairy	Q4 vs. Q1	3093	0.0175486	0.0517523	0.734543
Observed features	Dairy	Q5 vs. Q1	3093	0.118458	0.0536916	0.0273658
Observed features	Egg	Per quintile	3093	0.0128999	0.0111903	0.249001
Observed features	Egg	Q2 vs. Q1	3093	0.0167118	0.0466639	0.720246
Observed features	Egg	Q3 vs. Q1	3093	-0.0121017	0.0469744	0.796698
Observed features	Egg	Q4 vs. Q1	3093	0.0589746	0.0475881	0.215245
Observed features	Egg	Q5 vs. Q1	3093	0.0431198	0.0495455	0.384133
Observed features	Fish or sea food	Per quintile	3093	0.00913719	0.0124155	0.461762
Observed features	Fish or sea food	Q2 vs. Q1	3093	0.0443665	0.047802	0.35334
Observed features	Fish or sea food	Q3 vs. Q1	3093	0.0385261	0.0500466	0.441415
Observed features	Fish or sea food	Q4 vs. Q1	3093	0.0719837	0.051627	0.163226
Observed features	Fish or sea food	Q5 vs. Q1	3093	0.0334222	0.0542423	0.537786
Observed features	Fruits	Per quintile	3093	-0.00959674	0.011324	0.396735
Observed features	Fruits	Q2 vs. Q1	3093	0.0293245	0.0467738	0.530696
Observed features	Fruits	Q3 vs. Q1	3093	0.0681349	0.0476756	0.152965
Observed features	Fruits	Q4 vs. Q1	3093	0.0318349	0.0484577	0.511206
Observed features	Fruits	Q5 vs. Q1	3093	-0.0486468	0.0499804	0.330395
Observed features	Legumes	Per quintile	3093	-0.000150177	0.0108629	0.98897
Observed features	Legumes	Q2 vs. Q1	3093	-0.041076	0.0468905	0.381031
Observed features	Legumes	Q3 vs. Q1	3093	-0.0523108	0.0472718	0.268468
Observed features	Legumes	Q4 vs. Q1	3093	-0.0336573	0.0479311	0.482553
Observed features	Legumes	Q5 vs. Q1	3093	-0.00578448	0.0482212	0.904517
Observed features	Meat	Per quintile	3093	0.0196408	0.011475	0.0869678
Observed features	Meat	Q2 vs. Q1	3093	0.0474832	0.0473033	0.315473
Observed features	Meat	Q3 vs. Q1	3093	0.0620616	0.0483075	0.19889
Observed features	Meat	Q4 vs. Q1	3093	0.0557804	0.0492838	0.25771
Observed features	Meat	Q5 vs. Q1	3093	0.0950332	0.0506599	0.0606684
Observed features	Nuts	Per quintile	3093	0.0180363	0.010907	0.0981998
Observed features	Nuts	Q2 vs. Q1	3093	-0.00394565	0.0485209	0.935189
Observed features	Nuts	Q3 vs. Q1	3093	0.0424256	0.0472442	0.369181
Observed features	Nuts	Q4 vs. Q1	3093	0.0555924	0.0480181	0.246971
Observed features	Nuts	Q5 vs. Q1	3093	0.0608503	0.0481541	0.206353
Observed features	Potatoes	Per quintile	3093	0.0136503	0.0118576	0.249654
Observed features	Potatoes	Q2 vs. Q1	3093	-0.0660466	0.0474442	0.163895
Observed features	Potatoes	Q3 vs. Q1	3093	0.00335357	0.0483934	0.944752
Observed features	Potatoes	Q4 vs. Q1	3093	0.0253701	0.0501294	0.612791
Observed features	Potatoes	Q5 vs. Q1	3093	0.0224428	0.0517133	0.664299
Observed features	Refined grains	Per quintile	3093	0.00663117	0.0109154	0.543516
Observed features	Refined grains	Q2 vs. Q1	3093	-0.00406435	0.0469599	0.93103
Observed features	Refined grains	Q3 vs. Q1	3093	-0.0163632	0.04775	0.731835
Observed features	Refined grains	Q4 vs. Q1	3093	-0.0181964	0.0480721	0.705041
Observed features	Refined grains	Q5 vs. Q1	3093	0.0400284	0.0482429	0.406693
Observed features	Sweets and desserts	Per quintile	3093	0.0205021	0.0110191	0.0628009
Observed features	Sweets and desserts	Q2 vs. Q1	3093	0.0700032	0.0493233	0.155819
Observed features	Sweets and desserts	Q3 vs. Q1	3093	0.0475161	0.050857	0.350145
Observed features	Sweets and desserts	Q4 vs. Q1	3093	0.0642951	0.0487219	0.186957
Observed features	Sweets and desserts	Q5 vs. Q1	3093	0.10465	0.0487533	0.0318314
Observed features	Vegetable oils	Per quintile	3093	-0.023139	0.0110289	0.035903
Observed features	Vegetable oils	Q2 vs. Q1	3093	-0.00928891	0.0475396	0.845085
Observed features	Vegetable oils	Q3 vs. Q1	3093	-0.0852968	0.0480055	0.0755986
Observed features	Vegetable oils	Q4 vs. Q1	3093	-0.0882981	0.0481528	0.0666974
Observed features	Vegetable oils	Q5 vs. Q1	3093	-0.0762735	0.0491806	0.120929
Observed features	Vegetables	Per quintile	3093	-0.00543498	0.0105099	0.605066
Observed features	Vegetables	Q2 vs. Q1	3093	0.00820218	0.046491	0.85996
Observed features	Vegetables	Q3 vs. Q1	3093	-0.0454963	0.0468361	0.331353
Observed features	Vegetables	Q4 vs. Q1	3093	0.0116726	0.0469495	0.803654
Observed features	Vegetables	Q5 vs. Q1	3093	-0.0288984	0.0469436	0.53816
Observed features	Whole grains	Per quintile	3093	0.0204249	0.011645	0.0794378
Observed features	Whole grains	Q2 vs. Q1	3093	0.0578006	0.0533389	0.278521
Observed features	Whole grains	Q3 vs. Q1	3093	0.075487	0.0530751	0.154949
Observed features	Whole grains	Q4 vs. Q1	3093	0.0354703	0.0502509	0.480273
Observed features	Whole grains	Q5 vs. Q1	3093	0.114878	0.0516249	0.0260654
Pielou’s measure of species evenness	Animal oils	Per quintile	3093	-0.0254085	0.0158582	0.109104
Pielou’s measure of species evenness	Animal oils	Q2 vs. Q1	3093	0.0355947	0.0699728	0.610967
Pielou’s measure of species evenness	Animal oils	Q3 vs. Q1	3093	0.00728292	0.0802455	0.927685
Pielou’s measure of species evenness	Animal oils	Q4 vs. Q1	3093	-0.0800502	0.0700159	0.252908
Pielou’s measure of species evenness	Animal oils	Q5 vs. Q1	3093	-0.066012	0.069156	0.339811
Pielou’s measure of species evenness	Beverages and fruit juices	Per quintile	3093	-0.0131338	0.0140414	0.349601
Pielou’s measure of species evenness	Beverages and fruit juices	Q2 vs. Q1	3093	0.0865583	0.0686549	0.20739
Pielou’s measure of species evenness	Beverages and fruit juices	Q3 vs. Q1	3093	0.0107984	0.0728445	0.882155
Pielou’s measure of species evenness	Beverages and fruit juices	Q4 vs. Q1	3093	0.00815425	0.0644262	0.899283
Pielou’s measure of species evenness	Beverages and fruit juices	Q5 vs. Q1	3093	-0.0215771	0.0638232	0.735306
Pielou’s measure of species evenness	Dairy	Per quintile	3093	-0.0122956	0.0144143	0.393652
Pielou’s measure of species evenness	Dairy	Q2 vs. Q1	3093	0.126708	0.0657353	0.0539104
Pielou’s measure of species evenness	Dairy	Q3 vs. Q1	3093	0.024066	0.0637291	0.705705
Pielou’s measure of species evenness	Dairy	Q4 vs. Q1	3093	-0.00464882	0.061844	0.940079
Pielou’s measure of species evenness	Dairy	Q5 vs. Q1	3093	0.00789325	0.0640286	0.901888
Pielou’s measure of species evenness	Egg	Per quintile	3093	-0.00496394	0.0132929	0.70883
Pielou’s measure of species evenness	Egg	Q2 vs. Q1	3093	-0.0386885	0.0557802	0.487941
Pielou’s measure of species evenness	Egg	Q3 vs. Q1	3093	-0.0128462	0.056131	0.818977
Pielou’s measure of species evenness	Egg	Q4 vs. Q1	3093	-0.0494261	0.0567914	0.384131
Pielou’s measure of species evenness	Egg	Q5 vs. Q1	3093	-0.0181236	0.0589025	0.75832
Pielou’s measure of species evenness	Fish or sea food	Per quintile	3093	0.0055286	0.0146441	0.705779
Pielou’s measure of species evenness	Fish or sea food	Q2 vs. Q1	3093	0.0266774	0.057021	0.639891
Pielou’s measure of species evenness	Fish or sea food	Q3 vs. Q1	3093	0.0454241	0.0595361	0.445483
Pielou’s measure of species evenness	Fish or sea food	Q4 vs. Q1	3093	0.0402553	0.0612445	0.510995
Pielou’s measure of species evenness	Fish or sea food	Q5 vs. Q1	3093	0.02302	0.0640783	0.71941
Pielou’s measure of species evenness	Fruits	Per quintile	3093	-0.00147364	0.0134691	0.912878
Pielou’s measure of species evenness	Fruits	Q2 vs. Q1	3093	0.0418871	0.0559215	0.453837
Pielou’s measure of species evenness	Fruits	Q3 vs. Q1	3093	0.0668721	0.0569451	0.240264
Pielou’s measure of species evenness	Fruits	Q4 vs. Q1	3093	0.0267422	0.0578396	0.64383
Pielou’s measure of species evenness	Fruits	Q5 vs. Q1	3093	0.00109863	0.0595249	0.985275
Pielou’s measure of species evenness	Legumes	Per quintile	3093	-0.00264603	0.0129467	0.838057
Pielou’s measure of species evenness	Legumes	Q2 vs. Q1	3093	-0.0681538	0.0560004	0.223595
Pielou’s measure of species evenness	Legumes	Q3 vs. Q1	3093	-0.0345818	0.056431	0.539999
Pielou’s measure of species evenness	Legumes	Q4 vs. Q1	3093	-0.0891329	0.0571694	0.118972
Pielou’s measure of species evenness	Legumes	Q5 vs. Q1	3093	-0.00476049	0.0574714	0.933985
Pielou’s measure of species evenness	Meat	Per quintile	3093	0.022832	0.0136181	0.0936216
Pielou’s measure of species evenness	Meat	Q2 vs. Q1	3093	0.031801	0.0564716	0.573344
Pielou’s measure of species evenness	Meat	Q3 vs. Q1	3093	0.105045	0.05759	0.0681505
Pielou’s measure of species evenness	Meat	Q4 vs. Q1	3093	0.0535141	0.0586619	0.361638
Pielou’s measure of species evenness	Meat	Q5 vs. Q1	3093	0.104172	0.0601699	0.0833981
Pielou’s measure of species evenness	Nuts	Per quintile	3093	0.0178532	0.0130089	0.169945
Pielou’s measure of species evenness	Nuts	Q2 vs. Q1	3093	-5.36399e-05	0.057984	0.999262
Pielou’s measure of species evenness	Nuts	Q3 vs. Q1	3093	-0.0059356	0.0564455	0.916252
Pielou’s measure of species evenness	Nuts	Q4 vs. Q1	3093	0.0556443	0.0573251	0.331708
Pielou’s measure of species evenness	Nuts	Q5 vs. Q1	3093	0.0622702	0.0574646	0.27853
Pielou’s measure of species evenness	Potatoes	Per quintile	3093	0.00149557	0.0140191	0.915042
Pielou’s measure of species evenness	Potatoes	Q2 vs. Q1	3093	-0.12211	0.0566344	0.0310752
Pielou’s measure of species evenness	Potatoes	Q3 vs. Q1	3093	-0.0265599	0.0576477	0.644994
Pielou’s measure of species evenness	Potatoes	Q4 vs. Q1	3093	-0.0131323	0.059513	0.825355
Pielou’s measure of species evenness	Potatoes	Q5 vs. Q1	3093	-0.0470005	0.0612331	0.442744
Pielou’s measure of species evenness	Refined grains	Per quintile	3093	-0.00671587	0.01302	0.605987
Pielou’s measure of species evenness	Refined grains	Q2 vs. Q1	3093	0.0497141	0.0560866	0.375412
Pielou’s measure of species evenness	Refined grains	Q3 vs. Q1	3093	0.0586299	0.0569826	0.303523
Pielou’s measure of species evenness	Refined grains	Q4 vs. Q1	3093	-0.00838501	0.0573477	0.883753
Pielou’s measure of species evenness	Refined grains	Q5 vs. Q1	3093	-0.00454383	0.0575621	0.937082
Pielou’s measure of species evenness	Sweets and desserts	Per quintile	3093	0.000744304	0.0131597	0.954896
Pielou’s measure of species evenness	Sweets and desserts	Q2 vs. Q1	3093	-0.0321151	0.0589908	0.58616
Pielou’s measure of species evenness	Sweets and desserts	Q3 vs. Q1	3093	0.0177447	0.0608149	0.770453
Pielou’s measure of species evenness	Sweets and desserts	Q4 vs. Q1	3093	-0.0227483	0.0582429	0.696111
Pielou’s measure of species evenness	Sweets and desserts	Q5 vs. Q1	3093	-0.000452952	0.0582445	0.993795
Pielou’s measure of species evenness	Vegetable oils	Per quintile	3093	0.0105567	0.0131245	0.421194
Pielou’s measure of species evenness	Vegetable oils	Q2 vs. Q1	3093	0.00886443	0.0567779	0.875935
Pielou’s measure of species evenness	Vegetable oils	Q3 vs. Q1	3093	-0.00098421	0.0572631	0.986287
Pielou’s measure of species evenness	Vegetable oils	Q4 vs. Q1	3093	0.0108996	0.0574324	0.849481
Pielou’s measure of species evenness	Vegetable oils	Q5 vs. Q1	3093	0.0516767	0.0585517	0.377462
Pielou’s measure of species evenness	Vegetables	Per quintile	3093	0.00371097	0.012556	0.767572
Pielou’s measure of species evenness	Vegetables	Q2 vs. Q1	3093	-0.00232294	0.055582	0.966664
Pielou’s measure of species evenness	Vegetables	Q3 vs. Q1	3093	0.0124861	0.0559822	0.823507
Pielou’s measure of species evenness	Vegetables	Q4 vs. Q1	3093	-0.00997067	0.0561132	0.858968
Pielou’s measure of species evenness	Vegetables	Q5 vs. Q1	3093	0.0222441	0.0561007	0.691734
Pielou’s measure of species evenness	Whole grains	Per quintile	3093	0.0115601	0.013817	0.402784
Pielou’s measure of species evenness	Whole grains	Q2 vs. Q1	3093	0.123401	0.0636867	0.0526687
Pielou’s measure of species evenness	Whole grains	Q3 vs. Q1	3093	0.09675	0.0633375	0.126629
Pielou’s measure of species evenness	Whole grains	Q4 vs. Q1	3093	-0.0143307	0.0599022	0.810924
Pielou’s measure of species evenness	Whole grains	Q5 vs. Q1	3093	0.129798	0.061287	0.0341858
Shannon’s diversity index	Animal oils	Per quintile	3093	-0.0261529	0.0153497	0.0884173
Shannon’s diversity index	Animal oils	Q2 vs. Q1	3093	0.0250024	0.0669996	0.70902
Shannon’s diversity index	Animal oils	Q3 vs. Q1	3093	-0.00150605	0.0768708	0.984369
Shannon’s diversity index	Animal oils	Q4 vs. Q1	3093	-0.0793119	0.0671919	0.23785
Shannon’s diversity index	Animal oils	Q5 vs. Q1	3093	-0.0756037	0.0668047	0.257755
Shannon’s diversity index	Beverages and fruit juices	Per quintile	3093	-0.0101405	0.0134622	0.451298
Shannon’s diversity index	Beverages and fruit juices	Q2 vs. Q1	3093	0.0587096	0.065754	0.371928
Shannon’s diversity index	Beverages and fruit juices	Q3 vs. Q1	3093	0.0329776	0.0697737	0.636473
Shannon’s diversity index	Beverages and fruit juices	Q4 vs. Q1	3093	0.00780202	0.0617316	0.899426
Shannon’s diversity index	Beverages and fruit juices	Q5 vs. Q1	3093	-0.0180366	0.0611917	0.768181
Shannon’s diversity index	Dairy	Per quintile	3093	-0.00718645	0.0138374	0.603516
Shannon’s diversity index	Dairy	Q2 vs. Q1	3093	0.15157	0.062913	0.0159878
Shannon’s diversity index	Dairy	Q3 vs. Q1	3093	0.0427301	0.0610043	0.483651
Shannon’s diversity index	Dairy	Q4 vs. Q1	3093	7.56425e-05	0.0592283	0.998981
Shannon’s diversity index	Dairy	Q5 vs. Q1	3093	0.0440769	0.0613953	0.472807
Shannon’s diversity index	Egg	Per quintile	3093	-0.00233369	0.0127737	0.855038
Shannon’s diversity index	Egg	Q2 vs. Q1	3093	-0.0267235	0.0534183	0.616886
Shannon’s diversity index	Egg	Q3 vs. Q1	3093	-0.0207387	0.0537658	0.699702
Shannon’s diversity index	Egg	Q4 vs. Q1	3093	-0.0199015	0.0544374	0.714675
Shannon’s diversity index	Egg	Q5 vs. Q1	3093	-0.0143713	0.0565866	0.799519
Shannon’s diversity index	Fish or sea food	Per quintile	3093	0.00624172	0.0141276	0.658625
Shannon’s diversity index	Fish or sea food	Q2 vs. Q1	3093	0.0371204	0.0546576	0.497046
Shannon’s diversity index	Fish or sea food	Q3 vs. Q1	3093	0.0442475	0.0571571	0.438848
Shannon’s diversity index	Fish or sea food	Q4 vs. Q1	3093	0.0587225	0.0588919	0.318705
Shannon’s diversity index	Fish or sea food	Q5 vs. Q1	3093	0.0226341	0.0617653	0.714026
Shannon’s diversity index	Fruits	Per quintile	3093	-0.00509534	0.0129323	0.693581
Shannon’s diversity index	Fruits	Q2 vs. Q1	3093	0.0474582	0.053541	0.375407
Shannon’s diversity index	Fruits	Q3 vs. Q1	3093	0.0707406	0.0545515	0.194712
Shannon’s diversity index	Fruits	Q4 vs. Q1	3093	0.0343255	0.0554316	0.535757
Shannon’s diversity index	Fruits	Q5 vs. Q1	3093	-0.0180615	0.0571179	0.75184
Shannon’s diversity index	Legumes	Per quintile	3093	-0.00336439	0.0124156	0.786406
Shannon’s diversity index	Legumes	Q2 vs. Q1	3093	-0.0614234	0.0536364	0.252134
Shannon’s diversity index	Legumes	Q3 vs. Q1	3093	-0.0433524	0.0540623	0.422613
Shannon’s diversity index	Legumes	Q4 vs. Q1	3093	-0.0798146	0.0547965	0.145237
Shannon’s diversity index	Legumes	Q5 vs. Q1	3093	-0.00950849	0.05511	0.863016
Shannon’s diversity index	Meat	Per quintile	3093	0.0237281	0.013091	0.0698997
Shannon’s diversity index	Meat	Q2 vs. Q1	3093	0.0453671	0.0540925	0.401641
Shannon’s diversity index	Meat	Q3 vs. Q1	3093	0.112254	0.0552086	0.0420256
Shannon’s diversity index	Meat	Q4 vs. Q1	3093	0.0658974	0.0562867	0.241701
Shannon’s diversity index	Meat	Q5 vs. Q1	3093	0.109743	0.0578044	0.0576268
Shannon’s diversity index	Nuts	Per quintile	3093	0.0187622	0.0124706	0.132449
Shannon’s diversity index	Nuts	Q2 vs. Q1	3093	-0.00222865	0.055521	0.967981
Shannon’s diversity index	Nuts	Q3 vs. Q1	3093	0.0110744	0.054055	0.837672
Shannon’s diversity index	Nuts	Q4 vs. Q1	3093	0.064394	0.0549225	0.241016
Shannon’s diversity index	Nuts	Q5 vs. Q1	3093	0.0614211	0.05507	0.264709
Shannon’s diversity index	Potatoes	Per quintile	3093	0.00875901	0.013508	0.516705
Shannon’s diversity index	Potatoes	Q2 vs. Q1	3093	-0.115238	0.0542497	0.0336514
Shannon’s diversity index	Potatoes	Q3 vs. Q1	3093	-0.0276878	0.0552891	0.616525
Shannon’s diversity index	Potatoes	Q4 vs. Q1	3093	0.00712501	0.0571916	0.900855
Shannon’s diversity index	Potatoes	Q5 vs. Q1	3093	-0.0173332	0.0589315	0.768662
Shannon’s diversity index	Refined grains	Per quintile	3093	2.73063e-05	0.0124821	0.998255
Shannon’s diversity index	Refined grains	Q2 vs. Q1	3093	0.0472378	0.0537276	0.379288
Shannon’s diversity index	Refined grains	Q3 vs. Q1	3093	0.0490589	0.0546159	0.36905
Shannon’s diversity index	Refined grains	Q4 vs. Q1	3093	0.00434812	0.0549757	0.93696
Shannon’s diversity index	Refined grains	Q5 vs. Q1	3093	0.0214716	0.055177	0.697173
Shannon’s diversity index	Sweets and desserts	Per quintile	3093	0.00619575	0.0126093	0.62317
Shannon’s diversity index	Sweets and desserts	Q2 vs. Q1	3093	-0.00417896	0.0564815	0.94102
Shannon’s diversity index	Sweets and desserts	Q3 vs. Q1	3093	0.0277553	0.0582329	0.633629
Shannon’s diversity index	Sweets and desserts	Q4 vs. Q1	3093	0.00125288	0.0557808	0.98208
Shannon’s diversity index	Sweets and desserts	Q5 vs. Q1	3093	0.0284644	0.0558058	0.610008
Shannon’s diversity index	Vegetable oils	Per quintile	3093	0.000273459	0.0126038	0.98269
Shannon’s diversity index	Vegetable oils	Q2 vs. Q1	3093	0.0171095	0.0544124	0.753186
Shannon’s diversity index	Vegetable oils	Q3 vs. Q1	3093	-0.0206139	0.0549168	0.707388
Shannon’s diversity index	Vegetable oils	Q4 vs. Q1	3093	-0.015816	0.0550839	0.774016
Shannon’s diversity index	Vegetable oils	Q5 vs. Q1	3093	0.0181247	0.0562185	0.747151
Shannon’s diversity index	Vegetables	Per quintile	3093	0.000707053	0.0120248	0.953112
Shannon’s diversity index	Vegetables	Q2 vs. Q1	3093	0.000151797	0.0532179	0.997724
Shannon’s diversity index	Vegetables	Q3 vs. Q1	3093	-0.0133243	0.0536078	0.803707
Shannon’s diversity index	Vegetables	Q4 vs. Q1	3093	-0.0117029	0.053736	0.827596
Shannon’s diversity index	Vegetables	Q5 vs. Q1	3093	0.00927837	0.0537268	0.862891
Shannon’s diversity index	Whole grains	Per quintile	3093	0.015057	0.0132875	0.257146
Shannon’s diversity index	Whole grains	Q2 vs. Q1	3093	0.101224	0.0609889	0.0969708
Shannon’s diversity index	Whole grains	Q3 vs. Q1	3093	0.0897133	0.060674	0.139244
Shannon’s diversity index	Whole grains	Q4 vs. Q1	3093	-0.00793648	0.0574199	0.890068
Shannon’s diversity index	Whole grains	Q5 vs. Q1	3093	0.132639	0.0588909	0.0243043

## Sheet: Table S5
Table S5. Associations of plant-based diet indices with bacterial richness and diversity with further adjustment for prevalent hypertension, type 2 diabetes, and related medicine use. Beta coefficients were derived from multivariable-adjusted linear mixed models. Covariates included age, sex, BMI, total energy intake, physical activity, education, smoking and alcohol drinking status, habitual tea…
Alpha-diversity index	Plant-based diet index	Comparison	Sample size	Beta	SE	P
Faith’s phylogenetic diversity	Long-term hPDI	Per quintile	3093	-0.0162635	0.012489	0.192839
Faith’s phylogenetic diversity	Long-term hPDI	Q2 vs. Q1	3093	0.0455069	0.0488952	0.352006
Faith’s phylogenetic diversity	Long-term hPDI	Q3 vs. Q1	3093	-0.0301746	0.0501866	0.547674
Faith’s phylogenetic diversity	Long-term hPDI	Q4 vs. Q1	3093	0.00344374	0.0508637	0.94602
Faith’s phylogenetic diversity	Long-term hPDI	Q5 vs. Q1	3093	-0.0656044	0.054708	0.23046
Faith’s phylogenetic diversity	Long-term PDI	Per quintile	3093	-0.00169039	0.0117335	0.885448
Faith’s phylogenetic diversity	Long-term PDI	Q2 vs. Q1	3093	0.0395392	0.046513	0.395287
Faith’s phylogenetic diversity	Long-term PDI	Q3 vs. Q1	3093	-0.00983281	0.0504081	0.845343
Faith’s phylogenetic diversity	Long-term PDI	Q4 vs. Q1	3093	-0.0194906	0.0489055	0.690235
Faith’s phylogenetic diversity	Long-term PDI	Q5 vs. Q1	3093	0.0210541	0.0515371	0.68289
Faith’s phylogenetic diversity	Long-term uPDI	Per quintile	3093	-0.0100938	0.0121369	0.405601
Faith’s phylogenetic diversity	Long-term uPDI	Q2 vs. Q1	3093	-0.00538717	0.049208	0.912824
Faith’s phylogenetic diversity	Long-term uPDI	Q3 vs. Q1	3093	-0.0190211	0.0474069	0.68825
Faith’s phylogenetic diversity	Long-term uPDI	Q4 vs. Q1	3093	0.00672165	0.050493	0.894098
Faith’s phylogenetic diversity	Long-term uPDI	Q5 vs. Q1	3093	-0.0591388	0.0534353	0.268408
Observed features	Long-term hPDI	Per quintile	3093	-0.0170284	0.011936	0.153683
Observed features	Long-term hPDI	Q2 vs. Q1	3093	0.0352198	0.0467478	0.45121
Observed features	Long-term hPDI	Q3 vs. Q1	3093	-0.0142588	0.0479813	0.766334
Observed features	Long-term hPDI	Q4 vs. Q1	3093	-0.0160975	0.0486271	0.740615
Observed features	Long-term hPDI	Q5 vs. Q1	3093	-0.0631806	0.0522994	0.227026
Observed features	Long-term PDI	Per quintile	3093	-0.00220772	0.0112148	0.843939
Observed features	Long-term PDI	Q2 vs. Q1	3093	0.0684191	0.0444502	0.123748
Observed features	Long-term PDI	Q3 vs. Q1	3093	-0.00576206	0.0481718	0.904788
Observed features	Long-term PDI	Q4 vs. Q1	3093	-0.00396255	0.0467347	0.93243
Observed features	Long-term PDI	Q5 vs. Q1	3093	0.0222366	0.0492457	0.651598
Observed features	Long-term uPDI	Per quintile	3093	-0.0116574	0.0116005	0.314941
Observed features	Long-term uPDI	Q2 vs. Q1	3093	0.0173438	0.0470398	0.712348
Observed features	Long-term uPDI	Q3 vs. Q1	3093	-0.0200233	0.0453175	0.658601
Observed features	Long-term uPDI	Q4 vs. Q1	3093	-0.00959514	0.0482666	0.842423
Observed features	Long-term uPDI	Q5 vs. Q1	3093	-0.0472016	0.0510786	0.355435
Pielou’s measure of species evenness	Long-term hPDI	Per quintile	3093	0.00932833	0.0141126	0.508618
Pielou’s measure of species evenness	Long-term hPDI	Q2 vs. Q1	3093	0.0723876	0.055837	0.194834
Pielou’s measure of species evenness	Long-term hPDI	Q3 vs. Q1	3093	0.0920653	0.0571893	0.107434
Pielou’s measure of species evenness	Long-term hPDI	Q4 vs. Q1	3093	0.0547452	0.0578317	0.343827
Pielou’s measure of species evenness	Long-term hPDI	Q5 vs. Q1	3093	0.052423	0.0618957	0.397019
Pielou’s measure of species evenness	Long-term PDI	Per quintile	3093	0.002451	0.0132829	0.853603
Pielou’s measure of species evenness	Long-term PDI	Q2 vs. Q1	3093	0.0452659	0.0531354	0.39427
Pielou’s measure of species evenness	Long-term PDI	Q3 vs. Q1	3093	0.011244	0.0575281	0.845039
Pielou’s measure of species evenness	Long-term PDI	Q4 vs. Q1	3093	0.00610707	0.0557116	0.912711
Pielou’s measure of species evenness	Long-term PDI	Q5 vs. Q1	3093	0.0299133	0.058406	0.608538
Pielou’s measure of species evenness	Long-term uPDI	Per quintile	3093	-0.00531523	0.0137846	0.699798
Pielou’s measure of species evenness	Long-term uPDI	Q2 vs. Q1	3093	-0.00351526	0.0561585	0.950089
Pielou’s measure of species evenness	Long-term uPDI	Q3 vs. Q1	3093	-0.0679999	0.0540563	0.208412
Pielou’s measure of species evenness	Long-term uPDI	Q4 vs. Q1	3093	-0.0616967	0.0574596	0.282939
Pielou’s measure of species evenness	Long-term uPDI	Q5 vs. Q1	3093	0.00871806	0.0607194	0.885832
Shannon’s diversity index	Long-term hPDI	Per quintile	3093	0.00166783	0.0135981	0.902383
Shannon’s diversity index	Long-term hPDI	Q2 vs. Q1	3093	0.0686663	0.0534781	0.199139
Shannon’s diversity index	Long-term hPDI	Q3 vs. Q1	3093	0.0744337	0.0548404	0.174693
Shannon’s diversity index	Long-term hPDI	Q4 vs. Q1	3093	0.0397633	0.0555256	0.473913
Shannon’s diversity index	Long-term hPDI	Q5 vs. Q1	3093	0.0189132	0.0595969	0.750976
Shannon’s diversity index	Long-term PDI	Per quintile	3093	0.00363	0.0127827	0.776427
Shannon’s diversity index	Long-term PDI	Q2 vs. Q1	3093	0.0672096	0.0508671	0.186408
Shannon’s diversity index	Long-term PDI	Q3 vs. Q1	3093	0.018069	0.0551026	0.742976
Shannon’s diversity index	Long-term PDI	Q4 vs. Q1	3093	0.0117642	0.0534178	0.825692
Shannon’s diversity index	Long-term PDI	Q5 vs. Q1	3093	0.0426697	0.0561659	0.447429
Shannon’s diversity index	Long-term uPDI	Per quintile	3093	-0.00710439	0.0132422	0.591616
Shannon’s diversity index	Long-term uPDI	Q2 vs. Q1	3093	0.0252145	0.0537939	0.639266
Shannon’s diversity index	Long-term uPDI	Q3 vs. Q1	3093	-0.0528866	0.0518058	0.307319
Shannon’s diversity index	Long-term uPDI	Q4 vs. Q1	3093	-0.0382977	0.0551323	0.487274
Shannon’s diversity index	Long-term uPDI	Q5 vs. Q1	3093	-0.00108493	0.0583119	0.985156
Faith’s phylogenetic diversity	Short-term hPDI	Per quintile	3063	-0.00592848	0.0116523	0.610904
Faith’s phylogenetic diversity	Short-term hPDI	Q2 vs. Q1	3063	0.0624758	0.0461589	0.175897
Faith’s phylogenetic diversity	Short-term hPDI	Q3 vs. Q1	3063	0.0126814	0.0497506	0.798801
Faith’s phylogenetic diversity	Short-term hPDI	Q4 vs. Q1	3063	-0.0385297	0.0489489	0.431199
Faith’s phylogenetic diversity	Short-term hPDI	Q5 vs. Q1	3063	0.0323043	0.05322	0.543855
Faith’s phylogenetic diversity	Short-term PDI	Per quintile	3063	-0.0176419	0.016167	0.27517
Faith’s phylogenetic diversity	Short-term PDI	Q2 vs. Q1	3063	-0.0182793	0.0502255	0.7159
Faith’s phylogenetic diversity	Short-term PDI	Q3 vs. Q1	3063	-0.00090582	0.0537613	0.986557
Faith’s phylogenetic diversity	Short-term PDI	Q4 vs. Q1	3063	-0.030039	0.0602727	0.618213
Faith’s phylogenetic diversity	Short-term PDI	Q5 vs. Q1	3063	-0.0870486	0.0685406	0.204074
Faith’s phylogenetic diversity	Short-term uPDI	Per quintile	3063	0.000387795	0.0116817	0.973518
Faith’s phylogenetic diversity	Short-term uPDI	Q2 vs. Q1	3063	-0.0160507	0.0460093	0.727197
Faith’s phylogenetic diversity	Short-term uPDI	Q3 vs. Q1	3063	0.00310266	0.0503729	0.950886
Faith’s phylogenetic diversity	Short-term uPDI	Q4 vs. Q1	3063	0.0106447	0.0491438	0.828517
Faith’s phylogenetic diversity	Short-term uPDI	Q5 vs. Q1	3063	-0.0121584	0.0517959	0.814412
Observed features	Short-term hPDI	Per quintile	3063	-0.00747806	0.0111328	0.501765
Observed features	Short-term hPDI	Q2 vs. Q1	3063	0.0872621	0.0440801	0.0477458
Observed features	Short-term hPDI	Q3 vs. Q1	3063	0.00573449	0.04751	0.903928
Observed features	Short-term hPDI	Q4 vs. Q1	3063	-0.0324336	0.0467438	0.487771
Observed features	Short-term hPDI	Q5 vs. Q1	3063	0.0354303	0.0508221	0.485714
Observed features	Short-term PDI	Per quintile	3063	-0.0107506	0.0154479	0.486475
Observed features	Short-term PDI	Q2 vs. Q1	3063	-0.0256854	0.0479926	0.592516
Observed features	Short-term PDI	Q3 vs. Q1	3063	0.0107982	0.0513709	0.833511
Observed features	Short-term PDI	Q4 vs. Q1	3063	-0.0214678	0.0575918	0.709328
Observed features	Short-term PDI	Q5 vs. Q1	3063	-0.059687	0.0654903	0.362092
Observed features	Short-term uPDI	Per quintile	3063	0.00223365	0.0111609	0.841377
Observed features	Short-term uPDI	Q2 vs. Q1	3063	-0.0310186	0.0439528	0.480359
Observed features	Short-term uPDI	Q3 vs. Q1	3063	0.0249778	0.0481211	0.603718
Observed features	Short-term uPDI	Q4 vs. Q1	3063	-0.0152158	0.0469463	0.745854
Observed features	Short-term uPDI	Q5 vs. Q1	3063	0.00484698	0.0494779	0.921962
Pielou’s measure of species evenness	Short-term hPDI	Per quintile	3063	0.041482	0.01326	0.00175789
Pielou’s measure of species evenness	Short-term hPDI	Q2 vs. Q1	3063	0.103548	0.0526954	0.0494105
Pielou’s measure of species evenness	Short-term hPDI	Q3 vs. Q1	3063	0.109292	0.0567877	0.0542823
Pielou’s measure of species evenness	Short-term hPDI	Q4 vs. Q1	3063	0.127475	0.055808	0.0223614
Pielou’s measure of species evenness	Short-term hPDI	Q5 vs. Q1	3063	0.200582	0.0606327	0.000939119
Pielou’s measure of species evenness	Short-term PDI	Per quintile	3063	0.027409	0.0183746	0.135783
Pielou’s measure of species evenness	Short-term PDI	Q2 vs. Q1	3063	0.0954892	0.0573178	0.0957216
Pielou’s measure of species evenness	Short-term PDI	Q3 vs. Q1	3063	0.125852	0.0613219	0.0401391
Pielou’s measure of species evenness	Short-term PDI	Q4 vs. Q1	3063	0.0666422	0.0686327	0.331549
Pielou’s measure of species evenness	Short-term PDI	Q5 vs. Q1	3063	0.148003	0.0778762	0.0573682
Pielou’s measure of species evenness	Short-term uPDI	Per quintile	3063	-0.00338338	0.013291	0.799061
Pielou’s measure of species evenness	Short-term uPDI	Q2 vs. Q1	3063	-0.00467798	0.0525885	0.929118
Pielou’s measure of species evenness	Short-term uPDI	Q3 vs. Q1	3063	0.00843647	0.057555	0.883463
Pielou’s measure of species evenness	Short-term uPDI	Q4 vs. Q1	3063	-0.0422705	0.0560932	0.451104
Pielou’s measure of species evenness	Short-term uPDI	Q5 vs. Q1	3063	0.00391119	0.0589243	0.947078
Shannon’s diversity index	Short-term hPDI	Per quintile	3063	0.0252325	0.0127175	0.0472469
Shannon’s diversity index	Short-term hPDI	Q2 vs. Q1	3063	0.113512	0.0504377	0.0244147
Shannon’s diversity index	Short-term hPDI	Q3 vs. Q1	3063	0.0843994	0.0543587	0.12051
Shannon’s diversity index	Short-term hPDI	Q4 vs. Q1	3063	0.074264	0.0534577	0.164768
Shannon’s diversity index	Short-term hPDI	Q5 vs. Q1	3063	0.154733	0.058104	0.00774408
Shannon’s diversity index	Short-term PDI	Per quintile	3063	0.0179131	0.0176357	0.309759
Shannon’s diversity index	Short-term PDI	Q2 vs. Q1	3063	0.0609843	0.0548773	0.266446
Shannon’s diversity index	Short-term PDI	Q3 vs. Q1	3063	0.107062	0.058728	0.0683003
Shannon’s diversity index	Short-term PDI	Q4 vs. Q1	3063	0.0436772	0.0657947	0.506792
Shannon’s diversity index	Short-term PDI	Q5 vs. Q1	3063	0.0938425	0.0747517	0.209337
Shannon’s diversity index	Short-term uPDI	Per quintile	3063	0.00146267	0.0127474	0.908649
Shannon’s diversity index	Short-term uPDI	Q2 vs. Q1	3063	-0.00624587	0.0503002	0.901179
Shannon’s diversity index	Short-term uPDI	Q3 vs. Q1	3063	0.0253618	0.0550622	0.645083
Shannon’s diversity index	Short-term uPDI	Q4 vs. Q1	3063	-0.0282961	0.0536952	0.59821
Shannon’s diversity index	Short-term uPDI	Q5 vs. Q1	3063	0.0200286	0.0565137	0.723037

## Sheet: Table S6
Table S6. Associations of intake of plant-based foods and animal-based foods with bacterial richness and diversity with further adjustment for prevalent hypertension, type 2 diabetes, and related medicine use. Beta coefficients were derived from multivariable-adjusted linear mixed models. Covariates included age, sex, BMI, total energy intake, physical activity, education, smoking and alcohol dri…
Alpha-diversity index	Food groups	Comparision	Diet assessment methods	Sample size	Beta	SE	P
Faith’s phylogenetic diversity	Animal oils	Per quintile	FFQ	3093	-0.0195124	0.0141467	0.167805
Faith’s phylogenetic diversity	Animal oils	Q2 vs. Q1	FFQ	3093	-0.0358215	0.0612188	0.558455
Faith’s phylogenetic diversity	Animal oils	Q3 vs. Q1	FFQ	3093	-0.0973987	0.0702541	0.165632
Faith’s phylogenetic diversity	Animal oils	Q4 vs. Q1	FFQ	3093	-0.0720593	0.0614803	0.241169
Faith’s phylogenetic diversity	Animal oils	Q5 vs. Q1	FFQ	3093	-0.0891311	0.0614317	0.146809
Faith’s phylogenetic diversity	Beverages and fruit juices	Per quintile	FFQ	3093	0.00864441	0.012307	0.48243
Faith’s phylogenetic diversity	Beverages and fruit juices	Q2 vs. Q1	FFQ	3093	0.024215	0.0600922	0.686975
Faith’s phylogenetic diversity	Beverages and fruit juices	Q3 vs. Q1	FFQ	3093	0.010831	0.0637843	0.865162
Faith’s phylogenetic diversity	Beverages and fruit juices	Q4 vs. Q1	FFQ	3093	0.0173007	0.0563999	0.759033
Faith’s phylogenetic diversity	Beverages and fruit juices	Q5 vs. Q1	FFQ	3093	0.0458302	0.0559518	0.412728
Faith’s phylogenetic diversity	Dairy	Per quintile	FFQ	3093	0.0174099	0.0126667	0.169297
Faith’s phylogenetic diversity	Dairy	Q2 vs. Q1	FFQ	3093	0.139869	0.0574448	0.014898
Faith’s phylogenetic diversity	Dairy	Q3 vs. Q1	FFQ	3093	0.0428827	0.0557056	0.441412
Faith’s phylogenetic diversity	Dairy	Q4 vs. Q1	FFQ	3093	0.0331545	0.0540987	0.539974
Faith’s phylogenetic diversity	Dairy	Q5 vs. Q1	FFQ	3093	0.145546	0.056168	0.00956266
Faith’s phylogenetic diversity	Egg	Per quintile	FFQ	3093	0.0203109	0.0116892	0.0822847
Faith’s phylogenetic diversity	Egg	Q2 vs. Q1	FFQ	3093	0.0381923	0.048791	0.43376
Faith’s phylogenetic diversity	Egg	Q3 vs. Q1	FFQ	3093	-0.000763344	0.0490756	0.98759
Faith’s phylogenetic diversity	Egg	Q4 vs. Q1	FFQ	3093	0.0754629	0.0497557	0.129351
Faith’s phylogenetic diversity	Egg	Q5 vs. Q1	FFQ	3093	0.083069	0.0517538	0.108476
Faith’s phylogenetic diversity	Fish or sea food	Per quintile	FFQ	3093	0.00386395	0.0129746	0.76585
Faith’s phylogenetic diversity	Fish or sea food	Q2 vs. Q1	FFQ	3093	0.0290367	0.0499483	0.561015
Faith’s phylogenetic diversity	Fish or sea food	Q3 vs. Q1	FFQ	3093	0.0169211	0.052311	0.746339
Faith’s phylogenetic diversity	Fish or sea food	Q4 vs. Q1	FFQ	3093	0.0499412	0.0539544	0.354645
Faith’s phylogenetic diversity	Fish or sea food	Q5 vs. Q1	FFQ	3093	0.00961495	0.0566876	0.865315
Faith’s phylogenetic diversity	Fruits	Per quintile	FFQ	3093	-0.00686784	0.0118346	0.561699
Faith’s phylogenetic diversity	Fruits	Q2 vs. Q1	FFQ	3093	0.0146006	0.0489144	0.765328
Faith’s phylogenetic diversity	Fruits	Q3 vs. Q1	FFQ	3093	0.0655515	0.0498449	0.188473
Faith’s phylogenetic diversity	Fruits	Q4 vs. Q1	FFQ	3093	0.0196877	0.0506719	0.697622
Faith’s phylogenetic diversity	Fruits	Q5 vs. Q1	FFQ	3093	-0.0362038	0.0522497	0.488373
Faith’s phylogenetic diversity	Legumes	Per quintile	FFQ	3093	0.00263121	0.0113641	0.816898
Faith’s phylogenetic diversity	Legumes	Q2 vs. Q1	FFQ	3093	-0.0749395	0.0489998	0.12617
Faith’s phylogenetic diversity	Legumes	Q3 vs. Q1	FFQ	3093	-0.0914667	0.0493864	0.0640167
Faith’s phylogenetic diversity	Legumes	Q4 vs. Q1	FFQ	3093	-0.0693307	0.0500598	0.166065
Faith’s phylogenetic diversity	Legumes	Q5 vs. Q1	FFQ	3093	0.00756987	0.050417	0.88065
Faith’s phylogenetic diversity	Meat	Per quintile	FFQ	3093	0.0212738	0.0119949	0.0761342
Faith’s phylogenetic diversity	Meat	Q2 vs. Q1	FFQ	3093	5.15824e-05	0.0494371	0.999167
Faith’s phylogenetic diversity	Meat	Q3 vs. Q1	FFQ	3093	0.036141	0.0505099	0.474286
Faith’s phylogenetic diversity	Meat	Q4 vs. Q1	FFQ	3093	0.0244793	0.0515229	0.634706
Faith’s phylogenetic diversity	Meat	Q5 vs. Q1	FFQ	3093	0.0931128	0.0529521	0.0786735
Faith’s phylogenetic diversity	Nuts	Per quintile	FFQ	3093	0.0144845	0.0113993	0.203854
Faith’s phylogenetic diversity	Nuts	Q2 vs. Q1	FFQ	3093	-0.011721	0.0507691	0.817416
Faith’s phylogenetic diversity	Nuts	Q3 vs. Q1	FFQ	3093	0.057631	0.0494107	0.243466
Faith’s phylogenetic diversity	Nuts	Q4 vs. Q1	FFQ	3093	0.040826	0.0502047	0.416109
Faith’s phylogenetic diversity	Nuts	Q5 vs. Q1	FFQ	3093	0.0463149	0.0503331	0.357485
Faith’s phylogenetic diversity	Potatoes	Per quintile	FFQ	3093	0.0187108	0.012391	0.131036
Faith’s phylogenetic diversity	Potatoes	Q2 vs. Q1	FFQ	3093	-0.0810018	0.0495593	0.102166
Faith’s phylogenetic diversity	Potatoes	Q3 vs. Q1	FFQ	3093	-0.0287328	0.0505992	0.570137
Faith’s phylogenetic diversity	Potatoes	Q4 vs. Q1	FFQ	3093	0.0215421	0.0523655	0.680794
Faith’s phylogenetic diversity	Potatoes	Q5 vs. Q1	FFQ	3093	0.0422906	0.0540351	0.433832
Faith’s phylogenetic diversity	Refined grains	Per quintile	FFQ	3093	-0.0015683	0.0114052	0.89063
Faith’s phylogenetic diversity	Refined grains	Q2 vs. Q1	FFQ	3093	-0.0159255	0.049115	0.745749
Faith’s phylogenetic diversity	Refined grains	Q3 vs. Q1	FFQ	3093	-0.0414616	0.0499153	0.406178
Faith’s phylogenetic diversity	Refined grains	Q4 vs. Q1	FFQ	3093	-0.0711893	0.0502387	0.156476
Faith’s phylogenetic diversity	Refined grains	Q5 vs. Q1	FFQ	3093	0.0195056	0.0503945	0.698713
Faith’s phylogenetic diversity	Sweets and desserts	Per quintile	FFQ	3093	0.0150283	0.0115217	0.192118
Faith’s phylogenetic diversity	Sweets and desserts	Q2 vs. Q1	FFQ	3093	0.0525196	0.0515508	0.308301
Faith’s phylogenetic diversity	Sweets and desserts	Q3 vs. Q1	FFQ	3093	0.0229145	0.053168	0.66648
Faith’s phylogenetic diversity	Sweets and desserts	Q4 vs. Q1	FFQ	3093	0.0522483	0.0509338	0.304982
Faith’s phylogenetic diversity	Sweets and desserts	Q5 vs. Q1	FFQ	3093	0.0746946	0.0509849	0.142912
Faith’s phylogenetic diversity	Vegetable oils	Per quintile	FFQ	3093	-0.0236026	0.0115423	0.0408674
Faith’s phylogenetic diversity	Vegetable oils	Q2 vs. Q1	FFQ	3093	-0.02266	0.0496593	0.648168
Faith’s phylogenetic diversity	Vegetable oils	Q3 vs. Q1	FFQ	3093	-0.109785	0.0501869	0.028704
Faith’s phylogenetic diversity	Vegetable oils	Q4 vs. Q1	FFQ	3093	-0.107411	0.0503171	0.0327865
Faith’s phylogenetic diversity	Vegetable oils	Q5 vs. Q1	FFQ	3093	-0.0762144	0.0514497	0.138517
Faith’s phylogenetic diversity	Vegetables	Per quintile	FFQ	3093	-0.00421958	0.0109804	0.700769
Faith’s phylogenetic diversity	Vegetables	Q2 vs. Q1	FFQ	3093	-0.0124347	0.0485755	0.797961
Faith’s phylogenetic diversity	Vegetables	Q3 vs. Q1	FFQ	3093	-0.0707251	0.0489366	0.14839
Faith’s phylogenetic diversity	Vegetables	Q4 vs. Q1	FFQ	3093	0.00704318	0.0490571	0.885839
Faith’s phylogenetic diversity	Vegetables	Q5 vs. Q1	FFQ	3093	-0.0311717	0.0490492	0.52509
Faith’s phylogenetic diversity	Whole grains	Per quintile	FFQ	3093	0.0201741	0.0121683	0.0973323
Faith’s phylogenetic diversity	Whole grains	Q2 vs. Q1	FFQ	3093	0.055882	0.055762	0.31627
Faith’s phylogenetic diversity	Whole grains	Q3 vs. Q1	FFQ	3093	0.066535	0.055491	0.230519
Faith’s phylogenetic diversity	Whole grains	Q4 vs. Q1	FFQ	3093	0.0402283	0.0525147	0.443654
Faith’s phylogenetic diversity	Whole grains	Q5 vs. Q1	FFQ	3093	0.10984	0.0539557	0.0417766
Observed features	Animal oils	Per quintile	FFQ	3093	-0.0186074	0.0135199	0.168728
Observed features	Animal oils	Q2 vs. Q1	FFQ	3093	-0.0101147	0.0585276	0.862794
Observed features	Animal oils	Q3 vs. Q1	FFQ	3093	-0.046469	0.0671649	0.489023
Observed features	Animal oils	Q4 vs. Q1	FFQ	3093	-0.0549657	0.0587746	0.349688
Observed features	Animal oils	Q5 vs. Q1	FFQ	3093	-0.0735823	0.0587206	0.210173
Observed features	Beverages and fruit juices	Per quintile	FFQ	3093	-0.000337801	0.0117651	0.977094
Observed features	Beverages and fruit juices	Q2 vs. Q1	FFQ	3093	-0.00275657	0.0574448	0.961727
Observed features	Beverages and fruit juices	Q3 vs. Q1	FFQ	3093	0.0361054	0.0609742	0.553755
Observed features	Beverages and fruit juices	Q4 vs. Q1	FFQ	3093	0.00267682	0.0539147	0.960402
Observed features	Beverages and fruit juices	Q5 vs. Q1	FFQ	3093	0.000676548	0.0534855	0.989908
Observed features	Dairy	Per quintile	FFQ	3093	0.011119	0.0121099	0.358527
Observed features	Dairy	Q2 vs. Q1	FFQ	3093	0.141038	0.054913	0.0102174
Observed features	Dairy	Q3 vs. Q1	FFQ	3093	0.0480025	0.0532502	0.367348
Observed features	Dairy	Q4 vs. Q1	FFQ	3093	0.0175128	0.051714	0.734876
Observed features	Dairy	Q5 vs. Q1	FFQ	3093	0.122205	0.053691	0.0228406
Observed features	Egg	Per quintile	FFQ	3093	0.0129514	0.0111761	0.246519
Observed features	Egg	Q2 vs. Q1	FFQ	3093	0.0149381	0.0466543	0.748827
Observed features	Egg	Q3 vs. Q1	FFQ	3093	-0.0153007	0.0469262	0.74438
Observed features	Egg	Q4 vs. Q1	FFQ	3093	0.0562719	0.0475756	0.236893
Observed features	Egg	Q5 vs. Q1	FFQ	3093	0.0440453	0.0494838	0.373414
Observed features	Fish or sea food	Per quintile	FFQ	3093	0.00932747	0.0123995	0.451902
Observed features	Fish or sea food	Q2 vs. Q1	FFQ	3093	0.0450524	0.047737	0.345291
Observed features	Fish or sea food	Q3 vs. Q1	FFQ	3093	0.0375289	0.0499931	0.452844
Observed features	Fish or sea food	Q4 vs. Q1	FFQ	3093	0.0741876	0.0515617	0.150203
Observed features	Fish or sea food	Q5 vs. Q1	FFQ	3093	0.0335287	0.0541706	0.535952
Observed features	Fruits	Per quintile	FFQ	3093	-0.00943715	0.0113115	0.404113
Observed features	Fruits	Q2 vs. Q1	FFQ	3093	0.0299672	0.0467398	0.521426
Observed features	Fruits	Q3 vs. Q1	FFQ	3093	0.0686488	0.0476284	0.149488
Observed features	Fruits	Q4 vs. Q1	FFQ	3093	0.0319101	0.0484184	0.509865
Observed features	Fruits	Q5 vs. Q1	FFQ	3093	-0.0475061	0.0499246	0.341322
Observed features	Legumes	Per quintile	FFQ	3093	-0.00063342	0.0108628	0.953501
Observed features	Legumes	Q2 vs. Q1	FFQ	3093	-0.0365986	0.0468801	0.434987
Observed features	Legumes	Q3 vs. Q1	FFQ	3093	-0.0524071	0.0472496	0.267363
Observed features	Legumes	Q4 vs. Q1	FFQ	3093	-0.0336831	0.0478933	0.481872
Observed features	Legumes	Q5 vs. Q1	FFQ	3093	-0.00591803	0.0482345	0.90235
Observed features	Meat	Per quintile	FFQ	3093	0.0201596	0.0114652	0.0786916
Observed features	Meat	Q2 vs. Q1	FFQ	3093	0.04967	0.0472618	0.293279
Observed features	Meat	Q3 vs. Q1	FFQ	3093	0.0644692	0.0482865	0.181831
Observed features	Meat	Q4 vs. Q1	FFQ	3093	0.0586343	0.0492538	0.233868
Observed features	Meat	Q5 vs. Q1	FFQ	3093	0.097396	0.0506183	0.0543389
Observed features	Nuts	Per quintile	FFQ	3093	0.0176912	0.0108947	0.104412
Observed features	Nuts	Q2 vs. Q1	FFQ	3093	-0.0051282	0.0485292	0.915842
Observed features	Nuts	Q3 vs. Q1	FFQ	3093	0.0421391	0.0472306	0.372286
Observed features	Nuts	Q4 vs. Q1	FFQ	3093	0.0551239	0.0479891	0.25069
Observed features	Nuts	Q5 vs. Q1	FFQ	3093	0.0587764	0.0481117	0.221835
Observed features	Potatoes	Per quintile	FFQ	3093	0.0131223	0.0118453	0.267943
Observed features	Potatoes	Q2 vs. Q1	FFQ	3093	-0.0686848	0.0473902	0.147241
Observed features	Potatoes	Q3 vs. Q1	FFQ	3093	0.00438216	0.0483838	0.927834
Observed features	Potatoes	Q4 vs. Q1	FFQ	3093	0.0252448	0.0500709	0.614133
Observed features	Potatoes	Q5 vs. Q1	FFQ	3093	0.0185152	0.0516654	0.720068
Observed features	Refined grains	Per quintile	FFQ	3093	0.00634886	0.0109019	0.560322
Observed features	Refined grains	Q2 vs. Q1	FFQ	3093	-0.00330516	0.0469658	0.943896
Observed features	Refined grains	Q3 vs. Q1	FFQ	3093	-0.0180506	0.047731	0.705302
Observed features	Refined grains	Q4 vs. Q1	FFQ	3093	-0.0194886	0.0480399	0.684981
Observed features	Refined grains	Q5 vs. Q1	FFQ	3093	0.0395832	0.0481893	0.411412
Observed features	Sweets and desserts	Per quintile	FFQ	3093	0.0204108	0.0110106	0.0637772
Observed features	Sweets and desserts	Q2 vs. Q1	FFQ	3093	0.0688876	0.0492619	0.161994
Observed features	Sweets and desserts	Q3 vs. Q1	FFQ	3093	0.0509678	0.050807	0.315781
Observed features	Sweets and desserts	Q4 vs. Q1	FFQ	3093	0.066738	0.0486719	0.170318
Observed features	Sweets and desserts	Q5 vs. Q1	FFQ	3093	0.102492	0.0487208	0.0354083
Observed features	Vegetable oils	Per quintile	FFQ	3093	-0.0229614	0.0110327	0.0374139
Observed features	Vegetable oils	Q2 vs. Q1	FFQ	3093	-0.00875831	0.0474802	0.853651
Observed features	Vegetable oils	Q3 vs. Q1	FFQ	3093	-0.0845268	0.0479838	0.0781422
Observed features	Vegetable oils	Q4 vs. Q1	FFQ	3093	-0.0885692	0.0481084	0.0656169
Observed features	Vegetable oils	Q5 vs. Q1	FFQ	3093	-0.0749993	0.0491905	0.127341
Observed features	Vegetables	Per quintile	FFQ	3093	-0.00548522	0.0104961	0.601255
Observed features	Vegetables	Q2 vs. Q1	FFQ	3093	0.00837345	0.0464405	0.856913
Observed features	Vegetables	Q3 vs. Q1	FFQ	3093	-0.0440856	0.0467855	0.346044
Observed features	Vegetables	Q4 vs. Q1	FFQ	3093	0.0149628	0.0469007	0.749702
Observed features	Vegetables	Q5 vs. Q1	FFQ	3093	-0.0306734	0.0468931	0.513039
Observed features	Whole grains	Per quintile	FFQ	3093	0.0207212	0.0116301	0.0748009
Observed features	Whole grains	Q2 vs. Q1	FFQ	3093	0.0547736	0.0532941	0.304062
Observed features	Whole grains	Q3 vs. Q1	FFQ	3093	0.0723534	0.0530347	0.172485
Observed features	Whole grains	Q4 vs. Q1	FFQ	3093	0.0354623	0.0501896	0.479836
Observed features	Whole grains	Q5 vs. Q1	FFQ	3093	0.114795	0.0515643	0.025998
Pielou’s measure of species evenness	Animal oils	Per quintile	FFQ	3093	-0.0268235	0.0158691	0.0909706
Pielou’s measure of species evenness	Animal oils	Q2 vs. Q1	FFQ	3093	0.0359464	0.0699371	0.607265
Pielou’s measure of species evenness	Animal oils	Q3 vs. Q1	FFQ	3093	0.0120571	0.0801971	0.880494
Pielou’s measure of species evenness	Animal oils	Q4 vs. Q1	FFQ	3093	-0.0813803	0.069965	0.244766
Pielou’s measure of species evenness	Animal oils	Q5 vs. Q1	FFQ	3093	-0.0710438	0.0691419	0.304182
Pielou’s measure of species evenness	Beverages and fruit juices	Per quintile	FFQ	3093	-0.0139286	0.014033	0.320924
Pielou’s measure of species evenness	Beverages and fruit juices	Q2 vs. Q1	FFQ	3093	0.0857122	0.068644	0.211794
Pielou’s measure of species evenness	Beverages and fruit juices	Q3 vs. Q1	FFQ	3093	0.0132192	0.0728489	0.856006
Pielou’s measure of species evenness	Beverages and fruit juices	Q4 vs. Q1	FFQ	3093	0.00580559	0.0643773	0.928144
Pielou’s measure of species evenness	Beverages and fruit juices	Q5 vs. Q1	FFQ	3093	-0.0242241	0.0637982	0.70417
Pielou’s measure of species evenness	Dairy	Per quintile	FFQ	3093	-0.0109997	0.0144198	0.445571
Pielou’s measure of species evenness	Dairy	Q2 vs. Q1	FFQ	3093	0.126634	0.0657217	0.0540027
Pielou’s measure of species evenness	Dairy	Q3 vs. Q1	FFQ	3093	0.0206018	0.0637126	0.746427
Pielou’s measure of species evenness	Dairy	Q4 vs. Q1	FFQ	3093	-0.00269285	0.0618287	0.96526
Pielou’s measure of species evenness	Dairy	Q5 vs. Q1	FFQ	3093	0.0136407	0.0640648	0.83139
Pielou’s measure of species evenness	Egg	Per quintile	FFQ	3093	-0.00475558	0.0132828	0.720323
Pielou’s measure of species evenness	Egg	Q2 vs. Q1	FFQ	3093	-0.0392449	0.0557921	0.481798
Pielou’s measure of species evenness	Egg	Q3 vs. Q1	FFQ	3093	-0.0152351	0.0560978	0.785944
Pielou’s measure of species evenness	Egg	Q4 vs. Q1	FFQ	3093	-0.0498965	0.056802	0.379711
Pielou’s measure of species evenness	Egg	Q5 vs. Q1	FFQ	3093	-0.0170755	0.0588579	0.771729
Pielou’s measure of species evenness	Fish or sea food	Per quintile	FFQ	3093	0.0056377	0.0146336	0.700046
Pielou’s measure of species evenness	Fish or sea food	Q2 vs. Q1	FFQ	3093	0.0274449	0.0569697	0.629987
Pielou’s measure of species evenness	Fish or sea food	Q3 vs. Q1	FFQ	3093	0.0456694	0.0595029	0.442775
Pielou’s measure of species evenness	Fish or sea food	Q4 vs. Q1	FFQ	3093	0.0421373	0.0611984	0.491116
Pielou’s measure of species evenness	Fish or sea food	Q5 vs. Q1	FFQ	3093	0.0230011	0.0640308	0.719431
Pielou’s measure of species evenness	Fruits	Per quintile	FFQ	3093	-0.00161955	0.0134602	0.904229
Pielou’s measure of species evenness	Fruits	Q2 vs. Q1	FFQ	3093	0.0412967	0.0559042	0.460086
Pielou’s measure of species evenness	Fruits	Q3 vs. Q1	FFQ	3093	0.0662357	0.0569125	0.244498
Pielou’s measure of species evenness	Fruits	Q4 vs. Q1	FFQ	3093	0.0249672	0.0578168	0.665862
Pielou’s measure of species evenness	Fruits	Q5 vs. Q1	FFQ	3093	0.000997593	0.059485	0.98662
Pielou’s measure of species evenness	Legumes	Per quintile	FFQ	3093	-0.0030544	0.0129521	0.81357
Pielou’s measure of species evenness	Legumes	Q2 vs. Q1	FFQ	3093	-0.063583	0.0560107	0.256294
Pielou’s measure of species evenness	Legumes	Q3 vs. Q1	FFQ	3093	-0.0341378	0.0564271	0.545185
Pielou’s measure of species evenness	Legumes	Q4 vs. Q1	FFQ	3093	-0.0895767	0.0571483	0.117011
Pielou’s measure of species evenness	Legumes	Q5 vs. Q1	FFQ	3093	-0.00419386	0.0575116	0.941868
Pielou’s measure of species evenness	Meat	Per quintile	FFQ	3093	0.0229321	0.013615	0.0921171
Pielou’s measure of species evenness	Meat	Q2 vs. Q1	FFQ	3093	0.0323443	0.0564476	0.566646
Pielou’s measure of species evenness	Meat	Q3 vs. Q1	FFQ	3093	0.105451	0.0575925	0.067103
Pielou’s measure of species evenness	Meat	Q4 vs. Q1	FFQ	3093	0.0542994	0.0586583	0.354607
Pielou’s measure of species evenness	Meat	Q5 vs. Q1	FFQ	3093	0.104613	0.0601568	0.0820349
Pielou’s measure of species evenness	Nuts	Per quintile	FFQ	3093	0.0176771	0.0129998	0.173895
Pielou’s measure of species evenness	Nuts	Q2 vs. Q1	FFQ	3093	0.00114502	0.0580184	0.984254
Pielou’s measure of species evenness	Nuts	Q3 vs. Q1	FFQ	3093	-0.00400226	0.0564535	0.943481
Pielou’s measure of species evenness	Nuts	Q4 vs. Q1	FFQ	3093	0.0568456	0.0573167	0.321305
Pielou’s measure of species evenness	Nuts	Q5 vs. Q1	FFQ	3093	0.0613534	0.0574393	0.285456
Pielou’s measure of species evenness	Potatoes	Per quintile	FFQ	3093	0.000981177	0.014012	0.944175
Pielou’s measure of species evenness	Potatoes	Q2 vs. Q1	FFQ	3093	-0.123979	0.0565929	0.028473
Pielou’s measure of species evenness	Potatoes	Q3 vs. Q1	FFQ	3093	-0.0236581	0.0576645	0.681607
Pielou’s measure of species evenness	Potatoes	Q4 vs. Q1	FFQ	3093	-0.0121649	0.0594732	0.837929
Pielou’s measure of species evenness	Potatoes	Q5 vs. Q1	FFQ	3093	-0.0510482	0.0612071	0.404267
Pielou’s measure of species evenness	Refined grains	Per quintile	FFQ	3093	-0.0071081	0.0130094	0.584803
Pielou’s measure of species evenness	Refined grains	Q2 vs. Q1	FFQ	3093	0.0478419	0.056119	0.393933
Pielou’s measure of species evenness	Refined grains	Q3 vs. Q1	FFQ	3093	0.0553404	0.0569864	0.331491
Pielou’s measure of species evenness	Refined grains	Q4 vs. Q1	FFQ	3093	-0.0109928	0.0573358	0.847956
Pielou’s measure of species evenness	Refined grains	Q5 vs. Q1	FFQ	3093	-0.00609037	0.0575248	0.915682
Pielou’s measure of species evenness	Sweets and desserts	Per quintile	FFQ	3093	0.000591237	0.0131549	0.964152
Pielou’s measure of species evenness	Sweets and desserts	Q2 vs. Q1	FFQ	3093	-0.0336478	0.0589385	0.568069
Pielou’s measure of species evenness	Sweets and desserts	Q3 vs. Q1	FFQ	3093	0.0209717	0.060777	0.730049
Pielou’s measure of species evenness	Sweets and desserts	Q4 vs. Q1	FFQ	3093	-0.0206963	0.0582035	0.722152
Pielou’s measure of species evenness	Sweets and desserts	Q5 vs. Q1	FFQ	3093	-0.00299504	0.0582263	0.958977
Pielou’s measure of species evenness	Vegetable oils	Per quintile	FFQ	3093	0.0115086	0.0131353	0.380941
Pielou’s measure of species evenness	Vegetable oils	Q2 vs. Q1	FFQ	3093	0.009792	0.0567291	0.862958
Pielou’s measure of species evenness	Vegetable oils	Q3 vs. Q1	FFQ	3093	0.00221616	0.0572612	0.969127
Pielou’s measure of species evenness	Vegetable oils	Q4 vs. Q1	FFQ	3093	0.0122299	0.057404	0.831289
Pielou’s measure of species evenness	Vegetable oils	Q5 vs. Q1	FFQ	3093	0.0562865	0.0585908	0.336717
Pielou’s measure of species evenness	Vegetables	Per quintile	FFQ	3093	0.00356495	0.0125448	0.776274
Pielou’s measure of species evenness	Vegetables	Q2 vs. Q1	FFQ	3093	-0.00302294	0.0555465	0.956599
Pielou’s measure of species evenness	Vegetables	Q3 vs. Q1	FFQ	3093	0.0139973	0.0559466	0.80244
Pielou’s measure of species evenness	Vegetables	Q4 vs. Q1	FFQ	3093	-0.00660515	0.0560796	0.906241
Pielou’s measure of species evenness	Vegetables	Q5 vs. Q1	FFQ	3093	0.0195153	0.0560662	0.727783
Pielou’s measure of species evenness	Whole grains	Per quintile	FFQ	3093	0.0117863	0.0138062	0.393273
Pielou’s measure of species evenness	Whole grains	Q2 vs. Q1	FFQ	3093	0.120512	0.0636618	0.0583577
Pielou’s measure of species evenness	Whole grains	Q3 vs. Q1	FFQ	3093	0.0932305	0.0633179	0.140908
Pielou’s measure of species evenness	Whole grains	Q4 vs. Q1	FFQ	3093	-0.0140376	0.0598573	0.814583
Pielou’s measure of species evenness	Whole grains	Q5 vs. Q1	FFQ	3093	0.129224	0.0612456	0.0348638
Shannon’s diversity index	Animal oils	Per quintile	FFQ	3093	-0.0273498	0.0153521	0.0748302
Shannon’s diversity index	Animal oils	Q2 vs. Q1	FFQ	3093	0.0237888	0.066943	0.722321
Shannon’s diversity index	Animal oils	Q3 vs. Q1	FFQ	3093	0.0029699	0.0767973	0.969152
Shannon’s diversity index	Animal oils	Q4 vs. Q1	FFQ	3093	-0.0800569	0.0671181	0.232957
Shannon’s diversity index	Animal oils	Q5 vs. Q1	FFQ	3093	-0.080531	0.0667604	0.227714
Shannon’s diversity index	Beverages and fruit juices	Per quintile	FFQ	3093	-0.011003	0.0134492	0.413291
Shannon’s diversity index	Beverages and fruit juices	Q2 vs. Q1	FFQ	3093	0.0560459	0.0657202	0.393773
Shannon’s diversity index	Beverages and fruit juices	Q3 vs. Q1	FFQ	3093	0.0344141	0.0697533	0.621752
Shannon’s diversity index	Beverages and fruit juices	Q4 vs. Q1	FFQ	3093	0.00497722	0.0616622	0.935667
Shannon’s diversity index	Beverages and fruit juices	Q5 vs. Q1	FFQ	3093	-0.021828	0.0611442	0.721097
Shannon’s diversity index	Dairy	Per quintile	FFQ	3093	-0.00597076	0.0138364	0.666087
Shannon’s diversity index	Dairy	Q2 vs. Q1	FFQ	3093	0.149878	0.062879	0.0171443
Shannon’s diversity index	Dairy	Q3 vs. Q1	FFQ	3093	0.0384903	0.0609671	0.527825
Shannon’s diversity index	Dairy	Q4 vs. Q1	FFQ	3093	0.000898024	0.0591918	0.987895
Shannon’s diversity index	Dairy	Q5 vs. Q1	FFQ	3093	0.0492029	0.0614042	0.42296
Shannon’s diversity index	Egg	Per quintile	FFQ	3093	-0.00219517	0.0127588	0.863398
Shannon’s diversity index	Egg	Q2 vs. Q1	FFQ	3093	-0.0281844	0.0534104	0.597711
Shannon’s diversity index	Egg	Q3 vs. Q1	FFQ	3093	-0.0240252	0.0537141	0.654674
Shannon’s diversity index	Egg	Q4 vs. Q1	FFQ	3093	-0.0219818	0.0544269	0.686303
Shannon’s diversity index	Egg	Q5 vs. Q1	FFQ	3093	-0.013225	0.056521	0.814998
Shannon’s diversity index	Fish or sea food	Per quintile	FFQ	3093	0.0064106	0.014111	0.649614
Shannon’s diversity index	Fish or sea food	Q2 vs. Q1	FFQ	3093	0.0379549	0.0545877	0.486866
Shannon’s diversity index	Fish or sea food	Q3 vs. Q1	FFQ	3093	0.0436507	0.0571017	0.444607
Shannon’s diversity index	Fish or sea food	Q4 vs. Q1	FFQ	3093	0.0610709	0.0588234	0.299174
Shannon’s diversity index	Fish or sea food	Q5 vs. Q1	FFQ	3093	0.0226596	0.0616917	0.713393
Shannon’s diversity index	Fruits	Per quintile	FFQ	3093	-0.00505719	0.0129189	0.69546
Shannon’s diversity index	Fruits	Q2 vs. Q1	FFQ	3093	0.0476847	0.0535052	0.372813
Shannon’s diversity index	Fruits	Q3 vs. Q1	FFQ	3093	0.0708336	0.0545007	0.19371
Shannon’s diversity index	Fruits	Q4 vs. Q1	FFQ	3093	0.0335792	0.05539	0.54436
Shannon’s diversity index	Fruits	Q5 vs. Q1	FFQ	3093	-0.0173291	0.0570581	0.761349
Shannon’s diversity index	Legumes	Per quintile	FFQ	3093	-0.00390868	0.0124162	0.75291
Shannon’s diversity index	Legumes	Q2 vs. Q1	FFQ	3093	-0.0563216	0.0536277	0.293611
Shannon’s diversity index	Legumes	Q3 vs. Q1	FFQ	3093	-0.0432802	0.0540399	0.423193
Shannon’s diversity index	Legumes	Q4 vs. Q1	FFQ	3093	-0.0800915	0.0547568	0.143556
Shannon’s diversity index	Legumes	Q5 vs. Q1	FFQ	3093	-0.00944353	0.0551288	0.863988
Shannon’s diversity index	Meat	Per quintile	FFQ	3093	0.0241319	0.0130816	0.0650778
Shannon’s diversity index	Meat	Q2 vs. Q1	FFQ	3093	0.0470963	0.0540489	0.383556
Shannon’s diversity index	Meat	Q3 vs. Q1	FFQ	3093	0.114057	0.055189	0.0387655
Shannon’s diversity index	Meat	Q4 vs. Q1	FFQ	3093	0.0682051	0.0562585	0.225378
Shannon’s diversity index	Meat	Q5 vs. Q1	FFQ	3093	0.111588	0.0577643	0.0533872
Shannon’s diversity index	Nuts	Per quintile	FFQ	3093	0.0184554	0.0124573	0.138475
Shannon’s diversity index	Nuts	Q2 vs. Q1	FFQ	3093	-0.00243337	0.0555339	0.96505
Shannon’s diversity index	Nuts	Q3 vs. Q1	FFQ	3093	0.0117969	0.054043	0.827205
Shannon’s diversity index	Nuts	Q4 vs. Q1	FFQ	3093	0.0646755	0.0548936	0.238718
Shannon’s diversity index	Nuts	Q5 vs. Q1	FFQ	3093	0.0596339	0.0550252	0.278473
Shannon’s diversity index	Potatoes	Per quintile	FFQ	3093	0.00814965	0.0134954	0.545921
Shannon’s diversity index	Potatoes	Q2 vs. Q1	FFQ	3093	-0.117901	0.0541903	0.0295783
Shannon’s diversity index	Potatoes	Q3 vs. Q1	FFQ	3093	-0.0256195	0.0552824	0.643057
Shannon’s diversity index	Potatoes	Q4 vs. Q1	FFQ	3093	0.00747524	0.0571296	0.895896
Shannon’s diversity index	Potatoes	Q5 vs. Q1	FFQ	3093	-0.0219196	0.058882	0.709697
Shannon’s diversity index	Refined grains	Per quintile	FFQ	3093	-0.00035162	0.0124674	0.9775
Shannon’s diversity index	Refined grains	Q2 vs. Q1	FFQ	3093	0.0469758	0.0537386	0.382034
Shannon’s diversity index	Refined grains	Q3 vs. Q1	FFQ	3093	0.0464448	0.0545986	0.394959
Shannon’s diversity index	Refined grains	Q4 vs. Q1	FFQ	3093	0.00229953	0.0549433	0.966616
Shannon’s diversity index	Refined grains	Q5 vs. Q1	FFQ	3093	0.0204843	0.0551203	0.710169
Shannon’s diversity index	Sweets and desserts	Per quintile	FFQ	3093	0.00606983	0.0126003	0.630004
Shannon’s diversity index	Sweets and desserts	Q2 vs. Q1	FFQ	3093	-0.00564658	0.0564122	0.920269
Shannon’s diversity index	Sweets and desserts	Q3 vs. Q1	FFQ	3093	0.0315998	0.0581768	0.587014
Shannon’s diversity index	Sweets and desserts	Q4 vs. Q1	FFQ	3093	0.0038903	0.0557243	0.944342
Shannon’s diversity index	Sweets and desserts	Q5 vs. Q1	FFQ	3093	0.0258209	0.0557696	0.64337
Shannon’s diversity index	Vegetable oils	Per quintile	FFQ	3093	0.000860895	0.0126091	0.945566
Shannon’s diversity index	Vegetable oils	Q2 vs. Q1	FFQ	3093	0.0179213	0.054347	0.741584
Shannon’s diversity index	Vegetable oils	Q3 vs. Q1	FFQ	3093	-0.0185076	0.0548952	0.736009
Shannon’s diversity index	Vegetable oils	Q4 vs. Q1	FFQ	3093	-0.0153488	0.0550366	0.780333
Shannon’s diversity index	Vegetable oils	Q5 vs. Q1	FFQ	3093	0.0212645	0.0562339	0.705324
Shannon’s diversity index	Vegetables	Per quintile	FFQ	3093	0.000606364	0.0120097	0.959732
Shannon’s diversity index	Vegetables	Q2 vs. Q1	FFQ	3093	4.22953e-06	0.0531651	0.999937
Shannon’s diversity index	Vegetables	Q3 vs. Q1	FFQ	3093	-0.0116236	0.0535549	0.828177
Shannon’s diversity index	Vegetables	Q4 vs. Q1	FFQ	3093	-0.00794156	0.0536851	0.882399
Shannon’s diversity index	Vegetables	Q5 vs. Q1	FFQ	3093	0.00686497	0.0536744	0.898228
Shannon’s diversity index	Whole grains	Per quintile	FFQ	3093	0.0153745	0.0132718	0.246687
Shannon’s diversity index	Whole grains	Q2 vs. Q1	FFQ	3093	0.0978981	0.060943	0.108189
Shannon’s diversity index	Whole grains	Q3 vs. Q1	FFQ	3093	0.0860088	0.0606332	0.156042
Shannon’s diversity index	Whole grains	Q4 vs. Q1	FFQ	3093	-0.00777067	0.0573554	0.89223
Shannon’s diversity index	Whole grains	Q5 vs. Q1	FFQ	3093	0.132393	0.0588284	0.024417
Faith’s phylogenetic diversity	Animal oils	Per quintile	3-day 24-hour dietary recalls	3063	0.0233214	0.0164106	0.155282
Faith’s phylogenetic diversity	Animal oils	Q2 vs. Q1	3-day 24-hour dietary recalls	3063	-0.0056752	0.070658	0.935983
Faith’s phylogenetic diversity	Animal oils	Q3 vs. Q1	3-day 24-hour dietary recalls	3063	0.0427722	0.0801553	0.593607
Faith’s phylogenetic diversity	Animal oils	Q4 vs. Q1	3-day 24-hour dietary recalls	3063	0.0318083	0.0848736	0.707829
Faith’s phylogenetic diversity	Animal oils	Q5 vs. Q1	3-day 24-hour dietary recalls	3063	0.0848386	0.071857	0.237738
Faith’s phylogenetic diversity	Beverages and fruit juices	Per quintile	3-day 24-hour dietary recalls	3063	0.00532042	0.0369418	0.885483
Faith’s phylogenetic diversity	Beverages and fruit juices	Q2 vs. Q1	3-day 24-hour dietary recalls	3063	0.115201	0.162751	0.479047
Faith’s phylogenetic diversity	Beverages and fruit juices	Q3 vs. Q1	3-day 24-hour dietary recalls	3063	0.340961	0.183434	0.0630596
Faith’s phylogenetic diversity	Beverages and fruit juices	Q4 vs. Q1	3-day 24-hour dietary recalls	3063	0.189521	0.181538	0.296496
Faith’s phylogenetic diversity	Beverages and fruit juices	Q5 vs. Q1	3-day 24-hour dietary recalls	3063	0.118618	0.164459	0.470748
Faith’s phylogenetic diversity	Dairy	Per quintile	3-day 24-hour dietary recalls	3063	-0.0161091	0.0170183	0.343853
Faith’s phylogenetic diversity	Dairy	Q2 vs. Q1	3-day 24-hour dietary recalls	3063	0.0675684	0.082428	0.412373
Faith’s phylogenetic diversity	Dairy	Q3 vs. Q1	3-day 24-hour dietary recalls	3063	-0.0389583	0.0913326	0.669704
Faith’s phylogenetic diversity	Dairy	Q4 vs. Q1	3-day 24-hour dietary recalls	3063	-0.0112542	0.0933057	0.903995
Faith’s phylogenetic diversity	Dairy	Q5 vs. Q1	3-day 24-hour dietary recalls	3063	-0.0359538	0.08103	0.657252
Faith’s phylogenetic diversity	Egg	Per quintile	3-day 24-hour dietary recalls	3063	-0.0103668	0.0114886	0.366868
Faith’s phylogenetic diversity	Egg	Q2 vs. Q1	3-day 24-hour dietary recalls	3063	0.0563165	0.057019	0.32331
Faith’s phylogenetic diversity	Egg	Q3 vs. Q1	3-day 24-hour dietary recalls	3063	0.0276763	0.0522502	0.596329
Faith’s phylogenetic diversity	Egg	Q4 vs. Q1	3-day 24-hour dietary recalls	3063	-0.0426245	0.0517279	0.409932
Faith’s phylogenetic diversity	Egg	Q5 vs. Q1	3-day 24-hour dietary recalls	3063	0.000359309	0.052185	0.994506
Faith’s phylogenetic diversity	Fish or sea food	With consumption vs. Without consumption	3-day 24-hour dietary recalls	3063	0.0618117	0.0360536	0.0864486
Faith’s phylogenetic diversity	Fruits	Per quintile	3-day 24-hour dietary recalls	3063	-0.00596247	0.0119537	0.617921
Faith’s phylogenetic diversity	Fruits	Q2 vs. Q1	3-day 24-hour dietary recalls	3063	-0.0278503	0.0646007	0.666385
Faith’s phylogenetic diversity	Fruits	Q3 vs. Q1	3-day 24-hour dietary recalls	3063	-0.0780526	0.0725429	0.281949
Faith’s phylogenetic diversity	Fruits	Q4 vs. Q1	3-day 24-hour dietary recalls	3063	0.00149355	0.0567045	0.978987
Faith’s phylogenetic diversity	Fruits	Q5 vs. Q1	3-day 24-hour dietary recalls	3063	-0.0595097	0.0582688	0.307114
Faith’s phylogenetic diversity	Legumes	Per quintile	3-day 24-hour dietary recalls	3063	-0.011683	0.011331	0.302507
Faith’s phylogenetic diversity	Legumes	Q2 vs. Q1	3-day 24-hour dietary recalls	3063	-0.0404733	0.0591689	0.493956
Faith’s phylogenetic diversity	Legumes	Q3 vs. Q1	3-day 24-hour dietary recalls	3063	0.0249912	0.0532034	0.638549
Faith’s phylogenetic diversity	Legumes	Q4 vs. Q1	3-day 24-hour dietary recalls	3063	-0.0405274	0.0527002	0.441882
Faith’s phylogenetic diversity	Legumes	Q5 vs. Q1	3-day 24-hour dietary recalls	3063	-0.0578279	0.0517546	0.263846
Faith’s phylogenetic diversity	Meat	Per quintile	3-day 24-hour dietary recalls	3063	0.00444554	0.0133912	0.739909
Faith’s phylogenetic diversity	Meat	Q2 vs. Q1	3-day 24-hour dietary recalls	3063	0.00555387	0.050908	0.913126
Faith’s phylogenetic diversity	Meat	Q3 vs. Q1	3-day 24-hour dietary recalls	3063	0.0492283	0.0542602	0.364267
Faith’s phylogenetic diversity	Meat	Q4 vs. Q1	3-day 24-hour dietary recalls	3063	0.0289053	0.056456	0.608653
Faith’s phylogenetic diversity	Meat	Q5 vs. Q1	3-day 24-hour dietary recalls	3063	0.0155489	0.0582732	0.789602
Faith’s phylogenetic diversity	Nuts	Per quintile	3-day 24-hour dietary recalls	3063	-0.00357675	0.0139788	0.798051
Faith’s phylogenetic diversity	Nuts	Q2 vs. Q1	3-day 24-hour dietary recalls	3063	0.0643021	0.0716701	0.369614
Faith’s phylogenetic diversity	Nuts	Q3 vs. Q1	3-day 24-hour dietary recalls	3063	0.0845456	0.0816026	0.300172
Faith’s phylogenetic diversity	Nuts	Q4 vs. Q1	3-day 24-hour dietary recalls	3063	0.0714222	0.0859243	0.405848
Faith’s phylogenetic diversity	Nuts	Q5 vs. Q1	3-day 24-hour dietary recalls	3063	0.0246563	0.0653317	0.705875
Faith’s phylogenetic diversity	Potatoes	Per quintile	3-day 24-hour dietary recalls	3063	0.0193356	0.0122477	0.114403
Faith’s phylogenetic diversity	Potatoes	Q2 vs. Q1	3-day 24-hour dietary recalls	3063	0.0922925	0.0637978	0.147998
Faith’s phylogenetic diversity	Potatoes	Q3 vs. Q1	3-day 24-hour dietary recalls	3063	0.0472649	0.0661438	0.47487
Faith’s phylogenetic diversity	Potatoes	Q4 vs. Q1	3-day 24-hour dietary recalls	3063	0.113983	0.0568462	0.0449516
Faith’s phylogenetic diversity	Potatoes	Q5 vs. Q1	3-day 24-hour dietary recalls	3063	0.0886736	0.0571473	0.120742
Faith’s phylogenetic diversity	Refined grains	Per quintile	3-day 24-hour dietary recalls	3063	-0.0124119	0.0118442	0.294671
Faith’s phylogenetic diversity	Refined grains	Q2 vs. Q1	3-day 24-hour dietary recalls	3063	-0.0584173	0.0491876	0.234974
Faith’s phylogenetic diversity	Refined grains	Q3 vs. Q1	3-day 24-hour dietary recalls	3063	-0.0348293	0.0499392	0.485531
Faith’s phylogenetic diversity	Refined grains	Q4 vs. Q1	3-day 24-hour dietary recalls	3063	-0.00547414	0.0505515	0.913767
Faith’s phylogenetic diversity	Refined grains	Q5 vs. Q1	3-day 24-hour dietary recalls	3063	-0.0904309	0.0524529	0.0847006
Faith’s phylogenetic diversity	Sweets and desserts	Per quintile	3-day 24-hour dietary recalls	3063	-0.0115527	0.014791	0.434767
Faith’s phylogenetic diversity	Sweets and desserts	Q2 vs. Q1	3-day 24-hour dietary recalls	3063	0.0184632	0.0728214	0.79985
Faith’s phylogenetic diversity	Sweets and desserts	Q3 vs. Q1	3-day 24-hour dietary recalls	3063	-0.0437639	0.0823134	0.594951
Faith’s phylogenetic diversity	Sweets and desserts	Q4 vs. Q1	3-day 24-hour dietary recalls	3063	-0.028044	0.0871533	0.747621
Faith’s phylogenetic diversity	Sweets and desserts	Q5 vs. Q1	3-day 24-hour dietary recalls	3063	-0.039283	0.0689671	0.568956
Faith’s phylogenetic diversity	Vegetable oils	Per quintile	3-day 24-hour dietary recalls	3063	-0.00172409	0.0121299	0.886972
Faith’s phylogenetic diversity	Vegetable oils	Q2 vs. Q1	3-day 24-hour dietary recalls	3063	-0.0250737	0.064863	0.699079
Faith’s phylogenetic diversity	Vegetable oils	Q3 vs. Q1	3-day 24-hour dietary recalls	3063	-0.0334869	0.060477	0.579775
Faith’s phylogenetic diversity	Vegetable oils	Q4 vs. Q1	3-day 24-hour dietary recalls	3063	-0.0761627	0.0543574	0.16117
Faith’s phylogenetic diversity	Vegetable oils	Q5 vs. Q1	3-day 24-hour dietary recalls	3063	0.0149365	0.0553716	0.787352
Faith’s phylogenetic diversity	Vegetables	Per quintile	3-day 24-hour dietary recalls	3063	-0.00549612	0.0117758	0.640692
Faith’s phylogenetic diversity	Vegetables	Q2 vs. Q1	3-day 24-hour dietary recalls	3063	-0.0113538	0.0496927	0.819273
Faith’s phylogenetic diversity	Vegetables	Q3 vs. Q1	3-day 24-hour dietary recalls	3063	-0.0370804	0.0503696	0.461629
Faith’s phylogenetic diversity	Vegetables	Q4 vs. Q1	3-day 24-hour dietary recalls	3063	-0.0357149	0.0511308	0.484864
Faith’s phylogenetic diversity	Vegetables	Q5 vs. Q1	3-day 24-hour dietary recalls	3063	-0.0159563	0.05228	0.760207
Faith’s phylogenetic diversity	Wholegrain	Per quintile	3-day 24-hour dietary recalls	3063	0.000790758	0.0119314	0.947158
Faith’s phylogenetic diversity	Wholegrain	Q2 vs. Q1	3-day 24-hour dietary recalls	3063	-0.0263292	0.064213	0.681784
Faith’s phylogenetic diversity	Wholegrain	Q3 vs. Q1	3-day 24-hour dietary recalls	3063	-0.0682539	0.06964	0.327038
Faith’s phylogenetic diversity	Wholegrain	Q4 vs. Q1	3-day 24-hour dietary recalls	3063	-0.078609	0.0558391	0.159197
Faith’s phylogenetic diversity	Wholegrain	Q5 vs. Q1	3-day 24-hour dietary recalls	3063	0.018079	0.0558916	0.746342
Observed features	Animal oils	Per quintile	3-day 24-hour dietary recalls	3063	0.0181213	0.015679	0.247776
Observed features	Animal oils	Q2 vs. Q1	3-day 24-hour dietary recalls	3063	0.0235841	0.0675254	0.726892
Observed features	Animal oils	Q3 vs. Q1	3-day 24-hour dietary recalls	3063	0.0398634	0.0766016	0.602785
Observed features	Animal oils	Q4 vs. Q1	3-day 24-hour dietary recalls	3063	0.0476994	0.0811104	0.556478
Observed features	Animal oils	Q5 vs. Q1	3-day 24-hour dietary recalls	3063	0.0752779	0.068663	0.27293
Observed features	Beverages and fruit juices	Per quintile	3-day 24-hour dietary recalls	3063	0.00951899	0.0352967	0.787402
Observed features	Beverages and fruit juices	Q2 vs. Q1	3-day 24-hour dietary recalls	3063	0.0945283	0.155566	0.543425
Observed features	Beverages and fruit juices	Q3 vs. Q1	3-day 24-hour dietary recalls	3063	0.229827	0.175336	0.18993
Observed features	Beverages and fruit juices	Q4 vs. Q1	3-day 24-hour dietary recalls	3063	0.100718	0.173523	0.561625
Observed features	Beverages and fruit juices	Q5 vs. Q1	3-day 24-hour dietary recalls	3063	0.0984646	0.157197	0.531068
Observed features	Dairy	Per quintile	3-day 24-hour dietary recalls	3063	-0.0197268	0.0162585	0.225008
Observed features	Dairy	Q2 vs. Q1	3-day 24-hour dietary recalls	3063	0.0602064	0.078756	0.444588
Observed features	Dairy	Q3 vs. Q1	3-day 24-hour dietary recalls	3063	-0.0289614	0.0872635	0.739976
Observed features	Dairy	Q4 vs. Q1	3-day 24-hour dietary recalls	3063	-0.00574857	0.0891482	0.948585
Observed features	Dairy	Q5 vs. Q1	3-day 24-hour dietary recalls	3063	-0.0471135	0.0774183	0.542818
Observed features	Egg	Per quintile	3-day 24-hour dietary recalls	3063	-0.0128937	0.0109759	0.240103
Observed features	Egg	Q2 vs. Q1	3-day 24-hour dietary recalls	3063	0.052902	0.0544776	0.331509
Observed features	Egg	Q3 vs. Q1	3-day 24-hour dietary recalls	3063	0.0253853	0.0499212	0.611097
Observed features	Egg	Q4 vs. Q1	3-day 24-hour dietary recalls	3063	-0.0433014	0.0494219	0.380944
Observed features	Egg	Q5 vs. Q1	3-day 24-hour dietary recalls	3063	-0.0136715	0.0498578	0.783924
Observed features	Fish or sea food	With consumption vs. Without consumption	3-day 24-hour dietary recalls	3063	0.0492801	0.0344479	0.152553
Observed features	Fruits	Per quintile	3-day 24-hour dietary recalls	3063	-0.00650319	0.0114212	0.569087
Observed features	Fruits	Q2 vs. Q1	3-day 24-hour dietary recalls	3063	-0.0474876	0.0617332	0.441752
Observed features	Fruits	Q3 vs. Q1	3-day 24-hour dietary recalls	3063	-0.0876285	0.0693228	0.206207
Observed features	Fruits	Q4 vs. Q1	3-day 24-hour dietary recalls	3063	-0.0309073	0.0541868	0.568417
Observed features	Fruits	Q5 vs. Q1	3-day 24-hour dietary recalls	3063	-0.0579569	0.0556818	0.297941
Observed features	Legumes	Per quintile	3-day 24-hour dietary recalls	3063	-0.0141553	0.010825	0.190991
Observed features	Legumes	Q2 vs. Q1	3-day 24-hour dietary recalls	3063	-0.0312938	0.0565343	0.579896
Observed features	Legumes	Q3 vs. Q1	3-day 24-hour dietary recalls	3063	0.0157831	0.050834	0.756194
Observed features	Legumes	Q4 vs. Q1	3-day 24-hour dietary recalls	3063	-0.0516369	0.0503533	0.305131
Observed features	Legumes	Q5 vs. Q1	3-day 24-hour dietary recalls	3063	-0.0597709	0.049449	0.226764
Observed features	Meat	Per quintile	3-day 24-hour dietary recalls	3063	0.00873357	0.0127912	0.494747
Observed features	Meat	Q2 vs. Q1	3-day 24-hour dietary recalls	3063	0.0181002	0.0486374	0.709784
Observed features	Meat	Q3 vs. Q1	3-day 24-hour dietary recalls	3063	0.0588938	0.0518359	0.25589
Observed features	Meat	Q4 vs. Q1	3-day 24-hour dietary recalls	3063	0.0360883	0.05393	0.503388
Observed features	Meat	Q5 vs. Q1	3-day 24-hour dietary recalls	3063	0.0394409	0.0556648	0.478608
Observed features	Nuts	Per quintile	3-day 24-hour dietary recalls	3063	0.000176011	0.0133565	0.989486
Observed features	Nuts	Q2 vs. Q1	3-day 24-hour dietary recalls	3063	0.062673	0.0684873	0.360137
Observed features	Nuts	Q3 vs. Q1	3-day 24-hour dietary recalls	3063	0.0613112	0.077979	0.431719
Observed features	Nuts	Q4 vs. Q1	3-day 24-hour dietary recalls	3063	0.0547889	0.0821086	0.504597
Observed features	Nuts	Q5 vs. Q1	3-day 24-hour dietary recalls	3063	0.0324917	0.0624304	0.602752
Observed features	Potatoes	Per quintile	3-day 24-hour dietary recalls	3063	0.0205018	0.0117007	0.0797408
Observed features	Potatoes	Q2 vs. Q1	3-day 24-hour dietary recalls	3063	0.08996	0.0609599	0.140018
Observed features	Potatoes	Q3 vs. Q1	3-day 24-hour dietary recalls	3063	0.0667831	0.0632013	0.290661
Observed features	Potatoes	Q4 vs. Q1	3-day 24-hour dietary recalls	3063	0.111081	0.0543164	0.0408485
Observed features	Potatoes	Q5 vs. Q1	3-day 24-hour dietary recalls	3063	0.0976106	0.0546028	0.0738329
Observed features	Refined grains	Per quintile	3-day 24-hour dietary recalls	3063	0.0012553	0.0113186	0.911691
Observed features	Refined grains	Q2 vs. Q1	3-day 24-hour dietary recalls	3063	-0.0199173	0.0470247	0.671894
Observed features	Refined grains	Q3 vs. Q1	3-day 24-hour dietary recalls	3063	0.011457	0.0477429	0.810351
Observed features	Refined grains	Q4 vs. Q1	3-day 24-hour dietary recalls	3063	0.0214408	0.0483277	0.657293
Observed features	Refined grains	Q5 vs. Q1	3-day 24-hour dietary recalls	3063	-0.0154196	0.0501443	0.758459
Observed features	Sweets and desserts	Per quintile	3-day 24-hour dietary recalls	3063	-0.0152949	0.014131	0.279091
Observed features	Sweets and desserts	Q2 vs. Q1	3-day 24-hour dietary recalls	3063	0.0433196	0.0695645	0.533465
Observed features	Sweets and desserts	Q3 vs. Q1	3-day 24-hour dietary recalls	3063	-0.0349332	0.0786321	0.656854
Observed features	Sweets and desserts	Q4 vs. Q1	3-day 24-hour dietary recalls	3063	-0.0166003	0.0832552	0.841957
Observed features	Sweets and desserts	Q5 vs. Q1	3-day 24-hour dietary recalls	3063	-0.0411186	0.0658818	0.532544
Observed features	Vegetable oils	Per quintile	3-day 24-hour dietary recalls	3063	0.00210518	0.0115891	0.855857
Observed features	Vegetable oils	Q2 vs. Q1	3-day 24-hour dietary recalls	3063	-0.0203124	0.0619465	0.742986
Observed features	Vegetable oils	Q3 vs. Q1	3-day 24-hour dietary recalls	3063	-0.0429336	0.0577573	0.457273
Observed features	Vegetable oils	Q4 vs. Q1	3-day 24-hour dietary recalls	3063	-0.0807977	0.0519121	0.119605
Observed features	Vegetable oils	Q5 vs. Q1	3-day 24-hour dietary recalls	3063	0.0372441	0.0528796	0.481234
Observed features	Vegetables	Per quintile	3-day 24-hour dietary recalls	3063	-0.00260531	0.0112509	0.816877
Observed features	Vegetables	Q2 vs. Q1	3-day 24-hour dietary recalls	3063	-0.0210679	0.0474645	0.657139
Observed features	Vegetables	Q3 vs. Q1	3-day 24-hour dietary recalls	3063	-0.0640164	0.0481102	0.183314
Observed features	Vegetables	Q4 vs. Q1	3-day 24-hour dietary recalls	3063	-0.0442677	0.0488365	0.364699
Observed features	Vegetables	Q5 vs. Q1	3-day 24-hour dietary recalls	3063	-0.00303604	0.0499334	0.951517
Observed features	Wholegrain	Per quintile	3-day 24-hour dietary recalls	3063	-0.00307634	0.0113994	0.78726
Observed features	Wholegrain	Q2 vs. Q1	3-day 24-hour dietary recalls	3063	-0.000612729	0.0613661	0.992033
Observed features	Wholegrain	Q3 vs. Q1	3-day 24-hour dietary recalls	3063	-0.0453962	0.0665524	0.495168
Observed features	Wholegrain	Q4 vs. Q1	3-day 24-hour dietary recalls	3063	-0.0676631	0.0533631	0.204807
Observed features	Wholegrain	Q5 vs. Q1	3-day 24-hour dietary recalls	3063	0.0113416	0.0534116	0.831838
Pielou’s measure of species evenness	Animal oils	Per quintile	3-day 24-hour dietary recalls	3063	-0.023507	0.0184851	0.20349
Pielou’s measure of species evenness	Animal oils	Q2 vs. Q1	3-day 24-hour dietary recalls	3063	-0.0367485	0.0807779	0.649158
Pielou’s measure of species evenness	Animal oils	Q3 vs. Q1	3-day 24-hour dietary recalls	3063	-0.0953109	0.0916267	0.298243
Pielou’s measure of species evenness	Animal oils	Q4 vs. Q1	3-day 24-hour dietary recalls	3063	-0.0512902	0.096998	0.596961
Pielou’s measure of species evenness	Animal oils	Q5 vs. Q1	3-day 24-hour dietary recalls	3063	-0.106343	0.0813061	0.190897
Pielou’s measure of species evenness	Beverages and fruit juices	Per quintile	3-day 24-hour dietary recalls	3063	0.0425924	0.0422045	0.312883
Pielou’s measure of species evenness	Beverages and fruit juices	Q2 vs. Q1	3-day 24-hour dietary recalls	3063	-0.0660229	0.186221	0.722934
Pielou’s measure of species evenness	Beverages and fruit juices	Q3 vs. Q1	3-day 24-hour dietary recalls	3063	0.144214	0.209877	0.491995
Pielou’s measure of species evenness	Beverages and fruit juices	Q4 vs. Q1	3-day 24-hour dietary recalls	3063	0.153722	0.207699	0.459227
Pielou’s measure of species evenness	Beverages and fruit juices	Q5 vs. Q1	3-day 24-hour dietary recalls	3063	0.156364	0.188061	0.405717
Pielou’s measure of species evenness	Dairy	Per quintile	3-day 24-hour dietary recalls	3063	-0.0445668	0.0193846	0.0215002
Pielou’s measure of species evenness	Dairy	Q2 vs. Q1	3-day 24-hour dietary recalls	3063	-0.107324	0.0942088	0.254613
Pielou’s measure of species evenness	Dairy	Q3 vs. Q1	3-day 24-hour dietary recalls	3063	-0.126911	0.104364	0.223969
Pielou’s measure of species evenness	Dairy	Q4 vs. Q1	3-day 24-hour dietary recalls	3063	-0.193571	0.106574	0.0693248
Pielou’s measure of species evenness	Dairy	Q5 vs. Q1	3-day 24-hour dietary recalls	3063	-0.210321	0.09243	0.0228785
Pielou’s measure of species evenness	Egg	Per quintile	3-day 24-hour dietary recalls	3063	-0.0117143	0.0130978	0.371126
Pielou’s measure of species evenness	Egg	Q2 vs. Q1	3-day 24-hour dietary recalls	3063	0.0138859	0.0652244	0.83141
Pielou’s measure of species evenness	Egg	Q3 vs. Q1	3-day 24-hour dietary recalls	3063	0.00545849	0.0597552	0.927216
Pielou’s measure of species evenness	Egg	Q4 vs. Q1	3-day 24-hour dietary recalls	3063	-0.0365858	0.0591289	0.536084
Pielou’s measure of species evenness	Egg	Q5 vs. Q1	3-day 24-hour dietary recalls	3063	-0.0321763	0.0595579	0.589022
Pielou’s measure of species evenness	Fish or sea food	With consumption vs. Without consumption	3-day 24-hour dietary recalls	3063	0.00756697	0.0407027	0.852517
Pielou’s measure of species evenness	Fruits	Per quintile	3-day 24-hour dietary recalls	3063	0.0196136	0.0136458	0.150624
Pielou’s measure of species evenness	Fruits	Q2 vs. Q1	3-day 24-hour dietary recalls	3063	0.0101699	0.0738389	0.890454
Pielou’s measure of species evenness	Fruits	Q3 vs. Q1	3-day 24-hour dietary recalls	3063	0.0588981	0.0829183	0.477509
Pielou’s measure of species evenness	Fruits	Q4 vs. Q1	3-day 24-hour dietary recalls	3063	0.0240322	0.0647604	0.710568
Pielou’s measure of species evenness	Fruits	Q5 vs. Q1	3-day 24-hour dietary recalls	3063	0.0953265	0.0665547	0.152057
Pielou’s measure of species evenness	Legumes	Per quintile	3-day 24-hour dietary recalls	3063	-0.00407649	0.0129193	0.752355
Pielou’s measure of species evenness	Legumes	Q2 vs. Q1	3-day 24-hour dietary recalls	3063	0.00719254	0.0676751	0.91536
Pielou’s measure of species evenness	Legumes	Q3 vs. Q1	3-day 24-hour dietary recalls	3063	0.0131868	0.0607797	0.828239
Pielou’s measure of species evenness	Legumes	Q4 vs. Q1	3-day 24-hour dietary recalls	3063	-0.0361587	0.0602395	0.54834
Pielou’s measure of species evenness	Legumes	Q5 vs. Q1	3-day 24-hour dietary recalls	3063	0.00243659	0.0590752	0.9671
Pielou’s measure of species evenness	Meat	Per quintile	3-day 24-hour dietary recalls	3063	-0.0243762	0.0150004	0.104155
Pielou’s measure of species evenness	Meat	Q2 vs. Q1	3-day 24-hour dietary recalls	3063	-0.00437954	0.0579406	0.939748
Pielou’s measure of species evenness	Meat	Q3 vs. Q1	3-day 24-hour dietary recalls	3063	0.0156365	0.0613748	0.798901
Pielou’s measure of species evenness	Meat	Q4 vs. Q1	3-day 24-hour dietary recalls	3063	-0.0813774	0.0635541	0.20039
Pielou’s measure of species evenness	Meat	Q5 vs. Q1	3-day 24-hour dietary recalls	3063	-0.0780782	0.0654193	0.232672
Pielou’s measure of species evenness	Nuts	Per quintile	3-day 24-hour dietary recalls	3063	-0.00159829	0.0159733	0.920297
Pielou’s measure of species evenness	Nuts	Q2 vs. Q1	3-day 24-hour dietary recalls	3063	-0.00520092	0.0819663	0.949407
Pielou’s measure of species evenness	Nuts	Q3 vs. Q1	3-day 24-hour dietary recalls	3063	0.0182977	0.0933289	0.844566
Pielou’s measure of species evenness	Nuts	Q4 vs. Q1	3-day 24-hour dietary recalls	3063	-0.0161105	0.0982824	0.869794
Pielou’s measure of species evenness	Nuts	Q5 vs. Q1	3-day 24-hour dietary recalls	3063	-0.00498496	0.0747107	0.946802
Pielou’s measure of species evenness	Potatoes	Per quintile	3-day 24-hour dietary recalls	3063	0.0141282	0.0139247	0.31029
Pielou’s measure of species evenness	Potatoes	Q2 vs. Q1	3-day 24-hour dietary recalls	3063	-0.047702	0.0729585	0.513225
Pielou’s measure of species evenness	Potatoes	Q3 vs. Q1	3-day 24-hour dietary recalls	3063	-0.0427921	0.0756248	0.571497
Pielou’s measure of species evenness	Potatoes	Q4 vs. Q1	3-day 24-hour dietary recalls	3063	-0.0492932	0.0649115	0.447618
Pielou’s measure of species evenness	Potatoes	Q5 vs. Q1	3-day 24-hour dietary recalls	3063	0.0583321	0.0651336	0.370479
Pielou’s measure of species evenness	Refined grains	Per quintile	3-day 24-hour dietary recalls	3063	-0.00846042	0.0134819	0.530304
Pielou’s measure of species evenness	Refined grains	Q2 vs. Q1	3-day 24-hour dietary recalls	3063	0.0060829	0.0562319	0.913857
Pielou’s measure of species evenness	Refined grains	Q3 vs. Q1	3-day 24-hour dietary recalls	3063	-0.0124535	0.0570377	0.827166
Pielou’s measure of species evenness	Refined grains	Q4 vs. Q1	3-day 24-hour dietary recalls	3063	0.0300008	0.0576871	0.603021
Pielou’s measure of species evenness	Refined grains	Q5 vs. Q1	3-day 24-hour dietary recalls	3063	-0.0555702	0.0597509	0.352355
Pielou’s measure of species evenness	Sweets and desserts	Per quintile	3-day 24-hour dietary recalls	3063	-0.0311043	0.016855	0.0649782
Pielou’s measure of species evenness	Sweets and desserts	Q2 vs. Q1	3-day 24-hour dietary recalls	3063	0.0321158	0.0832237	0.699573
Pielou’s measure of species evenness	Sweets and desserts	Q3 vs. Q1	3-day 24-hour dietary recalls	3063	0.00813526	0.0940742	0.931087
Pielou’s measure of species evenness	Sweets and desserts	Q4 vs. Q1	3-day 24-hour dietary recalls	3063	0.00529999	0.0995863	0.957557
Pielou’s measure of species evenness	Sweets and desserts	Q5 vs. Q1	3-day 24-hour dietary recalls	3063	-0.0877704	0.0786914	0.264689
Pielou’s measure of species evenness	Vegetable oils	Per quintile	3-day 24-hour dietary recalls	3063	0.0255886	0.0137848	0.063412
Pielou’s measure of species evenness	Vegetable oils	Q2 vs. Q1	3-day 24-hour dietary recalls	3063	0.0475321	0.0740942	0.521192
Pielou’s measure of species evenness	Vegetable oils	Q3 vs. Q1	3-day 24-hour dietary recalls	3063	-0.0170486	0.0690456	0.804972
Pielou’s measure of species evenness	Vegetable oils	Q4 vs. Q1	3-day 24-hour dietary recalls	3063	0.00379578	0.0619845	0.95117
Pielou’s measure of species evenness	Vegetable oils	Q5 vs. Q1	3-day 24-hour dietary recalls	3063	0.143378	0.0630283	0.0229168
Pielou’s measure of species evenness	Vegetables	Per quintile	3-day 24-hour dietary recalls	3063	0.0172615	0.0133634	0.196462
Pielou’s measure of species evenness	Vegetables	Q2 vs. Q1	3-day 24-hour dietary recalls	3063	0.0180641	0.0566739	0.749926
Pielou’s measure of species evenness	Vegetables	Q3 vs. Q1	3-day 24-hour dietary recalls	3063	-0.0168042	0.0573586	0.769547
Pielou’s measure of species evenness	Vegetables	Q4 vs. Q1	3-day 24-hour dietary recalls	3063	0.0252146	0.0581413	0.664523
Pielou’s measure of species evenness	Vegetables	Q5 vs. Q1	3-day 24-hour dietary recalls	3063	0.0819	0.0593502	0.167603
Pielou’s measure of species evenness	Wholegrain	Per quintile	3-day 24-hour dietary recalls	3063	-0.00363093	0.0135665	0.788977
Pielou’s measure of species evenness	Wholegrain	Q2 vs. Q1	3-day 24-hour dietary recalls	3063	0.0324118	0.073456	0.659039
Pielou’s measure of species evenness	Wholegrain	Q3 vs. Q1	3-day 24-hour dietary recalls	3063	0.0454808	0.0796539	0.568013
Pielou’s measure of species evenness	Wholegrain	Q4 vs. Q1	3-day 24-hour dietary recalls	3063	0.0136616	0.0638409	0.830552
Pielou’s measure of species evenness	Wholegrain	Q5 vs. Q1	3-day 24-hour dietary recalls	3063	0.00088336	0.06377	0.988948
Shannon’s diversity index	Animal oils	Per quintile	3-day 24-hour dietary recalls	3063	-0.0119669	0.0178352	0.502241
Shannon’s diversity index	Animal oils	Q2 vs. Q1	3-day 24-hour dietary recalls	3063	-0.0276843	0.0772789	0.720165
Shannon’s diversity index	Animal oils	Q3 vs. Q1	3-day 24-hour dietary recalls	3063	-0.0626272	0.087663	0.474974
Shannon’s diversity index	Animal oils	Q4 vs. Q1	3-day 24-hour dietary recalls	3063	-0.0273729	0.0928124	0.768049
Shannon’s diversity index	Animal oils	Q5 vs. Q1	3-day 24-hour dietary recalls	3063	-0.0592112	0.0782422	0.449189
Shannon’s diversity index	Beverages and fruit juices	Per quintile	3-day 24-hour dietary recalls	3063	0.0405587	0.0403784	0.315154
Shannon’s diversity index	Beverages and fruit juices	Q2 vs. Q1	3-day 24-hour dietary recalls	3063	-0.0123917	0.178051	0.944515
Shannon’s diversity index	Beverages and fruit juices	Q3 vs. Q1	3-day 24-hour dietary recalls	3063	0.218954	0.200674	0.275232
Shannon’s diversity index	Beverages and fruit juices	Q4 vs. Q1	3-day 24-hour dietary recalls	3063	0.16958	0.198596	0.393164
Shannon’s diversity index	Beverages and fruit juices	Q5 vs. Q1	3-day 24-hour dietary recalls	3063	0.175808	0.179872	0.328367
Shannon’s diversity index	Dairy	Per quintile	3-day 24-hour dietary recalls	3063	-0.0424539	0.0185713	0.0222542
Shannon’s diversity index	Dairy	Q2 vs. Q1	3-day 24-hour dietary recalls	3063	-0.0556611	0.0901093	0.536769
Shannon’s diversity index	Dairy	Q3 vs. Q1	3-day 24-hour dietary recalls	3063	-0.113501	0.0998333	0.255577
Shannon’s diversity index	Dairy	Q4 vs. Q1	3-day 24-hour dietary recalls	3063	-0.150536	0.101971	0.139873
Shannon’s diversity index	Dairy	Q5 vs. Q1	3-day 24-hour dietary recalls	3063	-0.181399	0.0885043	0.0404032
Shannon’s diversity index	Egg	Per quintile	3-day 24-hour dietary recalls	3063	-0.0144627	0.0125465	0.249024
Shannon’s diversity index	Egg	Q2 vs. Q1	3-day 24-hour dietary recalls	3063	0.0389061	0.0623663	0.532737
Shannon’s diversity index	Egg	Q3 vs. Q1	3-day 24-hour dietary recalls	3063	0.0146485	0.0571443	0.797687
Shannon’s diversity index	Egg	Q4 vs. Q1	3-day 24-hour dietary recalls	3063	-0.0389954	0.0565617	0.490551
Shannon’s diversity index	Egg	Q5 vs. Q1	3-day 24-hour dietary recalls	3063	-0.0311743	0.0570235	0.584591
Shannon’s diversity index	Fish or sea food	With consumption vs. Without consumption	3-day 24-hour dietary recalls	3063	0.0305157	0.0392174	0.4365
Shannon’s diversity index	Fruits	Per quintile	3-day 24-hour dietary recalls	3063	0.0122862	0.013063	0.346945
Shannon’s diversity index	Fruits	Q2 vs. Q1	3-day 24-hour dietary recalls	3063	-0.0114321	0.070648	0.871449
Shannon’s diversity index	Fruits	Q3 vs. Q1	3-day 24-hour dietary recalls	3063	0.00873124	0.0793341	0.912365
Shannon’s diversity index	Fruits	Q4 vs. Q1	3-day 24-hour dietary recalls	3063	-0.0019947	0.0619909	0.974331
Shannon’s diversity index	Fruits	Q5 vs. Q1	3-day 24-hour dietary recalls	3063	0.0531059	0.063704	0.404487
Shannon’s diversity index	Legumes	Per quintile	3-day 24-hour dietary recalls	3063	-0.00855548	0.0123762	0.489388
Shannon’s diversity index	Legumes	Q2 vs. Q1	3-day 24-hour dietary recalls	3063	0.00318585	0.0647254	0.960743
Shannon’s diversity index	Legumes	Q3 vs. Q1	3-day 24-hour dietary recalls	3063	0.0145841	0.0581727	0.802043
Shannon’s diversity index	Legumes	Q4 vs. Q1	3-day 24-hour dietary recalls	3063	-0.0391643	0.0576348	0.496805
Shannon’s diversity index	Legumes	Q5 vs. Q1	3-day 24-hour dietary recalls	3063	-0.0201618	0.0565665	0.721521
Shannon’s diversity index	Meat	Per quintile	3-day 24-hour dietary recalls	3063	-0.0155494	0.0145182	0.284156
Shannon’s diversity index	Meat	Q2 vs. Q1	3-day 24-hour dietary recalls	3063	0.0031428	0.0555513	0.954884
Shannon’s diversity index	Meat	Q3 vs. Q1	3-day 24-hour dietary recalls	3063	0.0369107	0.0590537	0.531947
Shannon’s diversity index	Meat	Q4 vs. Q1	3-day 24-hour dietary recalls	3063	-0.049151	0.0613179	0.422798
Shannon’s diversity index	Meat	Q5 vs. Q1	3-day 24-hour dietary recalls	3063	-0.0453126	0.0632239	0.473559
Shannon’s diversity index	Nuts	Per quintile	3-day 24-hour dietary recalls	3063	-0.00452569	0.0152819	0.767118
Shannon’s diversity index	Nuts	Q2 vs. Q1	3-day 24-hour dietary recalls	3063	0.00291789	0.0783912	0.970308
Shannon’s diversity index	Nuts	Q3 vs. Q1	3-day 24-hour dietary recalls	3063	0.0184647	0.0892579	0.836112
Shannon’s diversity index	Nuts	Q4 vs. Q1	3-day 24-hour dietary recalls	3063	-0.00968644	0.0939877	0.917915
Shannon’s diversity index	Nuts	Q5 vs. Q1	3-day 24-hour dietary recalls	3063	-0.011546	0.071456	0.871635
Shannon’s diversity index	Potatoes	Per quintile	3-day 24-hour dietary recalls	3063	0.0200866	0.01336	0.132711
Shannon’s diversity index	Potatoes	Q2 vs. Q1	3-day 24-hour dietary recalls	3063	0.0137691	0.0697882	0.843594
Shannon’s diversity index	Potatoes	Q3 vs. Q1	3-day 24-hour dietary recalls	3063	0.0018904	0.0723475	0.979154
Shannon’s diversity index	Potatoes	Q4 vs. Q1	3-day 24-hour dietary recalls	3063	0.0179304	0.0621432	0.772938
Shannon’s diversity index	Potatoes	Q5 vs. Q1	3-day 24-hour dietary recalls	3063	0.0920751	0.0624222	0.140203
Shannon’s diversity index	Refined grains	Per quintile	3-day 24-hour dietary recalls	3063	-0.00297005	0.0129296	0.818318
Shannon’s diversity index	Refined grains	Q2 vs. Q1	3-day 24-hour dietary recalls	3063	-0.00599192	0.0538016	0.911322
Shannon’s diversity index	Refined grains	Q3 vs. Q1	3-day 24-hour dietary recalls	3063	-0.00341428	0.054604	0.950142
Shannon’s diversity index	Refined grains	Q4 vs. Q1	3-day 24-hour dietary recalls	3063	0.0345546	0.055253	0.531717
Shannon’s diversity index	Refined grains	Q5 vs. Q1	3-day 24-hour dietary recalls	3063	-0.0364835	0.0572888	0.524233
Shannon’s diversity index	Sweets and desserts	Per quintile	3-day 24-hour dietary recalls	3063	-0.0257729	0.0161504	0.110532
Shannon’s diversity index	Sweets and desserts	Q2 vs. Q1	3-day 24-hour dietary recalls	3063	0.0452755	0.0796021	0.569511
Shannon’s diversity index	Sweets and desserts	Q3 vs. Q1	3-day 24-hour dietary recalls	3063	-0.00191966	0.0899796	0.982979
Shannon’s diversity index	Sweets and desserts	Q4 vs. Q1	3-day 24-hour dietary recalls	3063	0.0082652	0.0952616	0.93086
Shannon’s diversity index	Sweets and desserts	Q5 vs. Q1	3-day 24-hour dietary recalls	3063	-0.067783	0.0753401	0.368283
Shannon’s diversity index	Vegetable oils	Per quintile	3-day 24-hour dietary recalls	3063	0.0222085	0.0132275	0.0931585
Shannon’s diversity index	Vegetable oils	Q2 vs. Q1	3-day 24-hour dietary recalls	3063	0.0442249	0.0708484	0.532483
Shannon’s diversity index	Vegetable oils	Q3 vs. Q1	3-day 24-hour dietary recalls	3063	-0.0226942	0.0660416	0.731121
Shannon’s diversity index	Vegetable oils	Q4 vs. Q1	3-day 24-hour dietary recalls	3063	-0.018334	0.0593287	0.757303
Shannon’s diversity index	Vegetable oils	Q5 vs. Q1	3-day 24-hour dietary recalls	3063	0.136216	0.0603909	0.0240981
Shannon’s diversity index	Vegetables	Per quintile	3-day 24-hour dietary recalls	3063	0.00781074	0.0128369	0.542883
Shannon’s diversity index	Vegetables	Q2 vs. Q1	3-day 24-hour dietary recalls	3063	0.0017397	0.0542706	0.974427
Shannon’s diversity index	Vegetables	Q3 vs. Q1	3-day 24-hour dietary recalls	3063	-0.0471717	0.054974	0.390852
Shannon’s diversity index	Vegetables	Q4 vs. Q1	3-day 24-hour dietary recalls	3063	-0.0127438	0.0557703	0.819253
Shannon’s diversity index	Vegetables	Q5 vs. Q1	3-day 24-hour dietary recalls	3063	0.0449976	0.0569853	0.429741
Shannon’s diversity index	Wholegrain	Per quintile	3-day 24-hour dietary recalls	3063	-0.00578599	0.0130154	0.656646
Shannon’s diversity index	Wholegrain	Q2 vs. Q1	3-day 24-hour dietary recalls	3063	0.0229491	0.0702629	0.743957
Shannon’s diversity index	Wholegrain	Q3 vs. Q1	3-day 24-hour dietary recalls	3063	0.00996362	0.0761969	0.895964
Shannon’s diversity index	Wholegrain	Q4 vs. Q1	3-day 24-hour dietary recalls	3063	-0.0159392	0.0610856	0.794144
Shannon’s diversity index	Wholegrain	Q5 vs. Q1	3-day 24-hour dietary recalls	3063	-0.00565613	0.0610866	0.926228

## Sheet: Table S7
Table S7. Associations of short-term plant-based diet indices estimated using 3-day 24-hour dietary recalls in 2015 with bacterial genera. Linear mixed models were used to examine the associations between plant-based diet indices and microbial taxonomies at the genus level, adjusted for age, sex, BMI, total energy intake, physical activity, education level, current smoking status, current alcohol…
Genus	Plant-based diet index	Comparison	Sample size	Beta	SE	P
Archaea;Euryarchaeota;Methanobacteria;Methanobacteriales;Methanobacteriaceae;Methanosphaera	hPDI	Per quintile	3066	0.0134811	0.00918559	0.142205
Archaea;Euryarchaeota;Methanobacteria;Methanobacteriales;Methanobacteriaceae;Methanosphaera	hPDI	Q2 vs. Q1	3066	0.00381062	0.0364737	0.916792
Archaea;Euryarchaeota;Methanobacteria;Methanobacteriales;Methanobacteriaceae;Methanosphaera	hPDI	Q3 vs. Q1	3066	0.0264974	0.0392869	0.50002
Archaea;Euryarchaeota;Methanobacteria;Methanobacteriales;Methanobacteriaceae;Methanosphaera	hPDI	Q4 vs. Q1	3066	0.0406257	0.0386177	0.292801
Archaea;Euryarchaeota;Methanobacteria;Methanobacteriales;Methanobacteriaceae;Methanosphaera	hPDI	Q5 vs. Q1	3066	0.0477031	0.0420147	0.256212
Archaea;Euryarchaeota;Methanobacteria;Methanobacteriales;Methanobacteriaceae;Methanosphaera	PDI	Per quintile	3066	0.00394181	0.0127419	0.757049
Archaea;Euryarchaeota;Methanobacteria;Methanobacteriales;Methanobacteriaceae;Methanosphaera	PDI	Q2 vs. Q1	3066	0.0108448	0.0395548	0.783953
Archaea;Euryarchaeota;Methanobacteria;Methanobacteriales;Methanobacteriaceae;Methanosphaera	PDI	Q3 vs. Q1	3066	0.108365	0.0423951	0.010586
Archaea;Euryarchaeota;Methanobacteria;Methanobacteriales;Methanobacteriaceae;Methanosphaera	PDI	Q4 vs. Q1	3066	0.0185529	0.0474522	0.695812
Archaea;Euryarchaeota;Methanobacteria;Methanobacteriales;Methanobacteriaceae;Methanosphaera	PDI	Q5 vs. Q1	3066	0.00711077	0.0539439	0.895128
Archaea;Euryarchaeota;Methanobacteria;Methanobacteriales;Methanobacteriaceae;Methanosphaera	uPDI	Per quintile	3066	-0.0103012	0.00921494	0.263616
Archaea;Euryarchaeota;Methanobacteria;Methanobacteriales;Methanobacteriaceae;Methanosphaera	uPDI	Q2 vs. Q1	3066	-0.0356709	0.0363143	0.325961
Archaea;Euryarchaeota;Methanobacteria;Methanobacteriales;Methanobacteriaceae;Methanosphaera	uPDI	Q3 vs. Q1	3066	-0.0838349	0.0398024	0.0351805
Archaea;Euryarchaeota;Methanobacteria;Methanobacteriales;Methanobacteriaceae;Methanosphaera	uPDI	Q4 vs. Q1	3066	-0.0387982	0.0388035	0.317376
Archaea;Euryarchaeota;Methanobacteria;Methanobacteriales;Methanobacteriaceae;Methanosphaera	uPDI	Q5 vs. Q1	3066	-0.0417825	0.0408119	0.305937
Archaea;Euryarchaeota;Methanomicrobia;Methanosarcinales;Methanosaetaceae;Methanosaeta	hPDI	Per quintile	3066	-0.00432138	0.00878298	0.622707
Archaea;Euryarchaeota;Methanomicrobia;Methanosarcinales;Methanosaetaceae;Methanosaeta	hPDI	Q2 vs. Q1	3066	-0.03762	0.0348689	0.280633
Archaea;Euryarchaeota;Methanomicrobia;Methanosarcinales;Methanosaetaceae;Methanosaeta	hPDI	Q3 vs. Q1	3066	-0.0126583	0.0375578	0.736091
Archaea;Euryarchaeota;Methanomicrobia;Methanosarcinales;Methanosaetaceae;Methanosaeta	hPDI	Q4 vs. Q1	3066	-0.00363538	0.0369158	0.921553
Archaea;Euryarchaeota;Methanomicrobia;Methanosarcinales;Methanosaetaceae;Methanosaeta	hPDI	Q5 vs. Q1	3066	-0.0447496	0.0401616	0.265178
Archaea;Euryarchaeota;Methanomicrobia;Methanosarcinales;Methanosaetaceae;Methanosaeta	PDI	Per quintile	3066	-0.0267299	0.0121685	0.0280459
Archaea;Euryarchaeota;Methanomicrobia;Methanosarcinales;Methanosaetaceae;Methanosaeta	PDI	Q2 vs. Q1	3066	-0.0166012	0.0377969	0.660501
Archaea;Euryarchaeota;Methanomicrobia;Methanosarcinales;Methanosaetaceae;Methanosaeta	PDI	Q3 vs. Q1	3066	0.0351806	0.0405093	0.385145
Archaea;Euryarchaeota;Methanomicrobia;Methanosarcinales;Methanosaetaceae;Methanosaeta	PDI	Q4 vs. Q1	3066	-0.0672287	0.0453372	0.138112
Archaea;Euryarchaeota;Methanomicrobia;Methanosarcinales;Methanosaetaceae;Methanosaeta	PDI	Q5 vs. Q1	3066	-0.116449	0.0515334	0.0238417
Archaea;Euryarchaeota;Methanomicrobia;Methanosarcinales;Methanosaetaceae;Methanosaeta	uPDI	Per quintile	3066	0.00193609	0.00880999	0.826057
Archaea;Euryarchaeota;Methanomicrobia;Methanosarcinales;Methanosaetaceae;Methanosaeta	uPDI	Q2 vs. Q1	3066	-0.0395062	0.0347157	0.255123
Archaea;Euryarchaeota;Methanomicrobia;Methanosarcinales;Methanosaetaceae;Methanosaeta	uPDI	Q3 vs. Q1	3066	0.0281483	0.0380493	0.45943
Archaea;Euryarchaeota;Methanomicrobia;Methanosarcinales;Methanosaetaceae;Methanosaeta	uPDI	Q4 vs. Q1	3066	0.0252346	0.0370925	0.496305
Archaea;Euryarchaeota;Methanomicrobia;Methanosarcinales;Methanosaetaceae;Methanosaeta	uPDI	Q5 vs. Q1	3066	-0.0257872	0.0390061	0.508545
Bacteria;Actinobacteria;Actinobacteria;Actinomycetales;Actinomycetaceae;F0332	hPDI	Per quintile	3066	-0.0201362	0.0126122	0.110363
Bacteria;Actinobacteria;Actinobacteria;Actinomycetales;Actinomycetaceae;F0332	hPDI	Q2 vs. Q1	3066	0.0162194	0.0499909	0.7456
Bacteria;Actinobacteria;Actinobacteria;Actinomycetales;Actinomycetaceae;F0332	hPDI	Q3 vs. Q1	3066	0.0349125	0.0538527	0.516794
Bacteria;Actinobacteria;Actinobacteria;Actinomycetales;Actinomycetaceae;F0332	hPDI	Q4 vs. Q1	3066	-0.0682706	0.0529646	0.197403
Bacteria;Actinobacteria;Actinobacteria;Actinomycetales;Actinomycetaceae;F0332	hPDI	Q5 vs. Q1	3066	-0.0589387	0.0576425	0.306551
Bacteria;Actinobacteria;Actinobacteria;Actinomycetales;Actinomycetaceae;F0332	PDI	Per quintile	3066	-0.0270564	0.0175077	0.122251
Bacteria;Actinobacteria;Actinobacteria;Actinomycetales;Actinomycetaceae;F0332	PDI	Q2 vs. Q1	3066	-0.0348337	0.0543314	0.521435
Bacteria;Actinobacteria;Actinobacteria;Actinomycetales;Actinomycetaceae;F0332	PDI	Q3 vs. Q1	3066	-0.0699406	0.0582499	0.229868
Bacteria;Actinobacteria;Actinobacteria;Actinomycetales;Actinomycetaceae;F0332	PDI	Q4 vs. Q1	3066	-0.0631479	0.0652414	0.333089
Bacteria;Actinobacteria;Actinobacteria;Actinomycetales;Actinomycetaceae;F0332	PDI	Q5 vs. Q1	3066	-0.121449	0.0742288	0.101809
Bacteria;Actinobacteria;Actinobacteria;Actinomycetales;Actinomycetaceae;F0332	uPDI	Per quintile	3066	0.0145442	0.0126542	0.250406
Bacteria;Actinobacteria;Actinobacteria;Actinomycetales;Actinomycetaceae;F0332	uPDI	Q2 vs. Q1	3066	0.066854	0.049799	0.179442
Bacteria;Actinobacteria;Actinobacteria;Actinomycetales;Actinomycetaceae;F0332	uPDI	Q3 vs. Q1	3066	0.0410436	0.0545921	0.452157
Bacteria;Actinobacteria;Actinobacteria;Actinomycetales;Actinomycetaceae;F0332	uPDI	Q4 vs. Q1	3066	0.0250685	0.0532391	0.637736
Bacteria;Actinobacteria;Actinobacteria;Actinomycetales;Actinomycetaceae;F0332	uPDI	Q5 vs. Q1	3066	0.0925113	0.0560507	0.0988425
Bacteria;Actinobacteria;Actinobacteria;Bifidobacteriales;Bifidobacteriaceae;Gardnerella	hPDI	Per quintile	3066	0.00442232	0.0122732	0.718605
Bacteria;Actinobacteria;Actinobacteria;Bifidobacteriales;Bifidobacteriaceae;Gardnerella	hPDI	Q2 vs. Q1	3066	-0.0696168	0.0486348	0.15231
Bacteria;Actinobacteria;Actinobacteria;Bifidobacteriales;Bifidobacteriaceae;Gardnerella	hPDI	Q3 vs. Q1	3066	-0.0616032	0.0523923	0.239672
Bacteria;Actinobacteria;Actinobacteria;Bifidobacteriales;Bifidobacteriaceae;Gardnerella	hPDI	Q4 vs. Q1	3066	-0.043546	0.0515303	0.39808
Bacteria;Actinobacteria;Actinobacteria;Bifidobacteriales;Bifidobacteriaceae;Gardnerella	hPDI	Q5 vs. Q1	3066	0.0183431	0.0560828	0.743614
Bacteria;Actinobacteria;Actinobacteria;Bifidobacteriales;Bifidobacteriaceae;Gardnerella	PDI	Per quintile	3066	0.0189823	0.017035	0.265145
Bacteria;Actinobacteria;Actinobacteria;Bifidobacteriales;Bifidobacteriaceae;Gardnerella	PDI	Q2 vs. Q1	3066	0.0366071	0.0528452	0.488483
Bacteria;Actinobacteria;Actinobacteria;Bifidobacteriales;Bifidobacteriaceae;Gardnerella	PDI	Q3 vs. Q1	3066	0.0217127	0.0566578	0.701553
Bacteria;Actinobacteria;Actinobacteria;Bifidobacteriales;Bifidobacteriaceae;Gardnerella	PDI	Q4 vs. Q1	3066	0.0238498	0.0634616	0.707054
Bacteria;Actinobacteria;Actinobacteria;Bifidobacteriales;Bifidobacteriaceae;Gardnerella	PDI	Q5 vs. Q1	3066	0.105634	0.0722086	0.143495
Bacteria;Actinobacteria;Actinobacteria;Bifidobacteriales;Bifidobacteriaceae;Gardnerella	uPDI	Per quintile	3066	-0.00206754	0.0123118	0.866637
Bacteria;Actinobacteria;Actinobacteria;Bifidobacteriales;Bifidobacteriaceae;Gardnerella	uPDI	Q2 vs. Q1	3066	-0.0100096	0.048439	0.836288
Bacteria;Actinobacteria;Actinobacteria;Bifidobacteriales;Bifidobacteriaceae;Gardnerella	uPDI	Q3 vs. Q1	3066	0.0359778	0.0531019	0.498073
Bacteria;Actinobacteria;Actinobacteria;Bifidobacteriales;Bifidobacteriaceae;Gardnerella	uPDI	Q4 vs. Q1	3066	0.0392877	0.0517872	0.44807
Bacteria;Actinobacteria;Actinobacteria;Bifidobacteriales;Bifidobacteriaceae;Gardnerella	uPDI	Q5 vs. Q1	3066	-0.043799	0.0545265	0.421823
Bacteria;Actinobacteria;Actinobacteria;Corynebacteriales;Corynebacteriaceae;Lawsonella	hPDI	Per quintile	3066	-0.00808546	0.0087788	0.35704
Bacteria;Actinobacteria;Actinobacteria;Corynebacteriales;Corynebacteriaceae;Lawsonella	hPDI	Q2 vs. Q1	3066	-0.00103856	0.0348677	0.976238
Bacteria;Actinobacteria;Actinobacteria;Corynebacteriales;Corynebacteriaceae;Lawsonella	hPDI	Q3 vs. Q1	3066	0.0235734	0.0375551	0.530199
Bacteria;Actinobacteria;Actinobacteria;Corynebacteriales;Corynebacteriaceae;Lawsonella	hPDI	Q4 vs. Q1	3066	-0.0411855	0.0369055	0.264434
Bacteria;Actinobacteria;Actinobacteria;Corynebacteriales;Corynebacteriaceae;Lawsonella	hPDI	Q5 vs. Q1	3066	-0.0194347	0.0401455	0.628311
Bacteria;Actinobacteria;Actinobacteria;Corynebacteriales;Corynebacteriaceae;Lawsonella	PDI	Per quintile	3066	0.00133503	0.0121684	0.912637
Bacteria;Actinobacteria;Actinobacteria;Corynebacteriales;Corynebacteriaceae;Lawsonella	PDI	Q2 vs. Q1	3066	-0.060868	0.0378494	0.1078
Bacteria;Actinobacteria;Actinobacteria;Corynebacteriales;Corynebacteriaceae;Lawsonella	PDI	Q3 vs. Q1	3066	-0.0404318	0.04056	0.318843
Bacteria;Actinobacteria;Actinobacteria;Corynebacteriales;Corynebacteriaceae;Lawsonella	PDI	Q4 vs. Q1	3066	-0.0542798	0.0453799	0.231651
Bacteria;Actinobacteria;Actinobacteria;Corynebacteriales;Corynebacteriaceae;Lawsonella	PDI	Q5 vs. Q1	3066	0.0107725	0.0515615	0.834506
Bacteria;Actinobacteria;Actinobacteria;Corynebacteriales;Corynebacteriaceae;Lawsonella	uPDI	Per quintile	3066	-0.00133784	0.00880624	0.87925
Bacteria;Actinobacteria;Actinobacteria;Corynebacteriales;Corynebacteriaceae;Lawsonella	uPDI	Q2 vs. Q1	3066	0.00858741	0.0347261	0.804684
Bacteria;Actinobacteria;Actinobacteria;Corynebacteriales;Corynebacteriaceae;Lawsonella	uPDI	Q3 vs. Q1	3066	-0.0602389	0.0380584	0.113467
Bacteria;Actinobacteria;Actinobacteria;Corynebacteriales;Corynebacteriaceae;Lawsonella	uPDI	Q4 vs. Q1	3066	-0.00339044	0.0370975	0.92718
Bacteria;Actinobacteria;Actinobacteria;Corynebacteriales;Corynebacteriaceae;Lawsonella	uPDI	Q5 vs. Q1	3066	0.00449554	0.0389982	0.908227
Bacteria;Actinobacteria;Actinobacteria;Frankiales;Acidothermaceae;Acidothermus	hPDI	Per quintile	3066	-0.0190641	0.0106733	0.0740757
Bacteria;Actinobacteria;Actinobacteria;Frankiales;Acidothermaceae;Acidothermus	hPDI	Q2 vs. Q1	3066	-0.054337	0.0422977	0.198921
Bacteria;Actinobacteria;Actinobacteria;Frankiales;Acidothermaceae;Acidothermus	hPDI	Q3 vs. Q1	3066	-0.110367	0.0455655	0.0154288
Bacteria;Actinobacteria;Actinobacteria;Frankiales;Acidothermaceae;Acidothermus	hPDI	Q4 vs. Q1	3066	-0.092382	0.0448155	0.0392664
Bacteria;Actinobacteria;Actinobacteria;Frankiales;Acidothermaceae;Acidothermus	hPDI	Q5 vs. Q1	3066	-0.0663774	0.0487746	0.173545
Bacteria;Actinobacteria;Actinobacteria;Frankiales;Acidothermaceae;Acidothermus	PDI	Per quintile	3066	-0.0172321	0.0148213	0.244967
Bacteria;Actinobacteria;Actinobacteria;Frankiales;Acidothermaceae;Acidothermus	PDI	Q2 vs. Q1	3066	-0.0872587	0.0459731	0.0576911
Bacteria;Actinobacteria;Actinobacteria;Frankiales;Acidothermaceae;Acidothermus	PDI	Q3 vs. Q1	3066	-0.0692157	0.0492897	0.160241
Bacteria;Actinobacteria;Actinobacteria;Frankiales;Acidothermaceae;Acidothermus	PDI	Q4 vs. Q1	3066	-0.08032	0.0552082	0.145709
Bacteria;Actinobacteria;Actinobacteria;Frankiales;Acidothermaceae;Acidothermus	PDI	Q5 vs. Q1	3066	-0.0853767	0.0628169	0.174104
Bacteria;Actinobacteria;Actinobacteria;Frankiales;Acidothermaceae;Acidothermus	uPDI	Per quintile	3066	0.00701199	0.0107118	0.512723
Bacteria;Actinobacteria;Actinobacteria;Frankiales;Acidothermaceae;Acidothermus	uPDI	Q2 vs. Q1	3066	-0.0126259	0.0421649	0.764604
Bacteria;Actinobacteria;Actinobacteria;Frankiales;Acidothermaceae;Acidothermus	uPDI	Q3 vs. Q1	3066	-0.00819696	0.0462237	0.859247
Bacteria;Actinobacteria;Actinobacteria;Frankiales;Acidothermaceae;Acidothermus	uPDI	Q4 vs. Q1	3066	0.00915472	0.0450788	0.83907
Bacteria;Actinobacteria;Actinobacteria;Frankiales;Acidothermaceae;Acidothermus	uPDI	Q5 vs. Q1	3066	0.0284159	0.0474616	0.549364
Bacteria;Actinobacteria;Actinobacteria;Micrococcales;Micrococcaceae;Sinomonas	hPDI	Per quintile	3066	-0.00481455	0.0117738	0.682599
Bacteria;Actinobacteria;Actinobacteria;Micrococcales;Micrococcaceae;Sinomonas	hPDI	Q2 vs. Q1	3066	0.0553539	0.0467294	0.236191
Bacteria;Actinobacteria;Actinobacteria;Micrococcales;Micrococcaceae;Sinomonas	hPDI	Q3 vs. Q1	3066	-0.0336617	0.0503331	0.503637
Bacteria;Actinobacteria;Actinobacteria;Micrococcales;Micrococcaceae;Sinomonas	hPDI	Q4 vs. Q1	3066	-0.00651383	0.0494733	0.89525
Bacteria;Actinobacteria;Actinobacteria;Micrococcales;Micrococcaceae;Sinomonas	hPDI	Q5 vs. Q1	3066	0.0154829	0.0538238	0.773607
Bacteria;Actinobacteria;Actinobacteria;Micrococcales;Micrococcaceae;Sinomonas	PDI	Per quintile	3066	-0.0155068	0.0163219	0.342081
Bacteria;Actinobacteria;Actinobacteria;Micrococcales;Micrococcaceae;Sinomonas	PDI	Q2 vs. Q1	3066	0.0847872	0.0507098	0.0945227
Bacteria;Actinobacteria;Actinobacteria;Micrococcales;Micrococcaceae;Sinomonas	PDI	Q3 vs. Q1	3066	-0.0243477	0.0543482	0.654158
Bacteria;Actinobacteria;Actinobacteria;Micrococcales;Micrococcaceae;Sinomonas	PDI	Q4 vs. Q1	3066	-0.0624399	0.0608239	0.304623
Bacteria;Actinobacteria;Actinobacteria;Micrococcales;Micrococcaceae;Sinomonas	PDI	Q5 vs. Q1	3066	-0.00154223	0.0691343	0.982202
Bacteria;Actinobacteria;Actinobacteria;Micrococcales;Micrococcaceae;Sinomonas	uPDI	Per quintile	3066	-0.00411263	0.0118098	0.727662
Bacteria;Actinobacteria;Actinobacteria;Micrococcales;Micrococcaceae;Sinomonas	uPDI	Q2 vs. Q1	3066	-0.0302171	0.0465642	0.516381
Bacteria;Actinobacteria;Actinobacteria;Micrococcales;Micrococcaceae;Sinomonas	uPDI	Q3 vs. Q1	3066	-0.0378885	0.0510361	0.457853
Bacteria;Actinobacteria;Actinobacteria;Micrococcales;Micrococcaceae;Sinomonas	uPDI	Q4 vs. Q1	3066	-0.0376929	0.0497538	0.448698
Bacteria;Actinobacteria;Actinobacteria;Micrococcales;Micrococcaceae;Sinomonas	uPDI	Q5 vs. Q1	3066	-0.0101521	0.052324	0.846158
Bacteria;Actinobacteria;Coriobacteriia;Coriobacteriales;__;__	hPDI	Per quintile	3066	0.00152965	0.00972284	0.874988
Bacteria;Actinobacteria;Coriobacteriia;Coriobacteriales;__;__	hPDI	Q2 vs. Q1	3066	0.0777053	0.0385272	0.0437067
Bacteria;Actinobacteria;Coriobacteriia;Coriobacteriales;__;__	hPDI	Q3 vs. Q1	3066	0.0871629	0.0415013	0.0357076
Bacteria;Actinobacteria;Coriobacteriia;Coriobacteriales;__;__	hPDI	Q4 vs. Q1	3066	0.0684581	0.040807	0.0934238
Bacteria;Actinobacteria;Coriobacteriia;Coriobacteriales;__;__	hPDI	Q5 vs. Q1	3066	0.000534693	0.0444047	0.990393
Bacteria;Actinobacteria;Coriobacteriia;Coriobacteriales;__;__	PDI	Per quintile	3066	-0.0229279	0.0134832	0.0890417
Bacteria;Actinobacteria;Coriobacteriia;Coriobacteriales;__;__	PDI	Q2 vs. Q1	3066	0.00411317	0.0418838	0.92177
Bacteria;Actinobacteria;Coriobacteriia;Coriobacteriales;__;__	PDI	Q3 vs. Q1	3066	-0.0249005	0.0448974	0.579163
Bacteria;Actinobacteria;Coriobacteriia;Coriobacteriales;__;__	PDI	Q4 vs. Q1	3066	-0.0450196	0.0502686	0.370477
Bacteria;Actinobacteria;Coriobacteriia;Coriobacteriales;__;__	PDI	Q5 vs. Q1	3066	-0.0933296	0.0571679	0.102563
Bacteria;Actinobacteria;Coriobacteriia;Coriobacteriales;__;__	uPDI	Per quintile	3066	-0.0112174	0.00975098	0.249983
Bacteria;Actinobacteria;Coriobacteriia;Coriobacteriales;__;__	uPDI	Q2 vs. Q1	3066	-0.00288972	0.038349	0.939934
Bacteria;Actinobacteria;Coriobacteriia;Coriobacteriales;__;__	uPDI	Q3 vs. Q1	3066	-0.104766	0.0420364	0.012693
Bacteria;Actinobacteria;Coriobacteriia;Coriobacteriales;__;__	uPDI	Q4 vs. Q1	3066	0.0236285	0.0409883	0.564298
Bacteria;Actinobacteria;Coriobacteriia;Coriobacteriales;__;__	uPDI	Q5 vs. Q1	3066	-0.0679093	0.0431322	0.115384
Bacteria;Actinobacteria;Coriobacteriia;Coriobacteriales;Atopobiaceae;__	hPDI	Per quintile	3066	-0.00158876	0.0112819	0.888009
Bacteria;Actinobacteria;Coriobacteriia;Coriobacteriales;Atopobiaceae;__	hPDI	Q2 vs. Q1	3066	-0.041683	0.0447781	0.351916
Bacteria;Actinobacteria;Coriobacteriia;Coriobacteriales;Atopobiaceae;__	hPDI	Q3 vs. Q1	3066	-0.00540978	0.0482323	0.910696
Bacteria;Actinobacteria;Coriobacteriia;Coriobacteriales;Atopobiaceae;__	hPDI	Q4 vs. Q1	3066	-0.0482789	0.0474133	0.308557
Bacteria;Actinobacteria;Coriobacteriia;Coriobacteriales;Atopobiaceae;__	hPDI	Q5 vs. Q1	3066	-0.000196957	0.0515858	0.996954
Bacteria;Actinobacteria;Coriobacteriia;Coriobacteriales;Atopobiaceae;__	PDI	Per quintile	3066	-0.0138576	0.0156433	0.375697
Bacteria;Actinobacteria;Coriobacteriia;Coriobacteriales;Atopobiaceae;__	PDI	Q2 vs. Q1	3066	-0.0323799	0.0486036	0.505281
Bacteria;Actinobacteria;Coriobacteriia;Coriobacteriales;Atopobiaceae;__	PDI	Q3 vs. Q1	3066	0.0276813	0.0520937	0.595158
Bacteria;Actinobacteria;Coriobacteriia;Coriobacteriales;Atopobiaceae;__	PDI	Q4 vs. Q1	3066	-0.0848188	0.0583077	0.145759
Bacteria;Actinobacteria;Coriobacteriia;Coriobacteriales;Atopobiaceae;__	PDI	Q5 vs. Q1	3066	-0.0442748	0.0662845	0.504165
Bacteria;Actinobacteria;Coriobacteriia;Coriobacteriales;Atopobiaceae;__	uPDI	Per quintile	3066	0.00905183	0.0113152	0.42373
Bacteria;Actinobacteria;Coriobacteriia;Coriobacteriales;Atopobiaceae;__	uPDI	Q2 vs. Q1	3066	0.0232358	0.0446033	0.602406
Bacteria;Actinobacteria;Coriobacteriia;Coriobacteriales;Atopobiaceae;__	uPDI	Q3 vs. Q1	3066	-0.00110039	0.0488882	0.982042
Bacteria;Actinobacteria;Coriobacteriia;Coriobacteriales;Atopobiaceae;__	uPDI	Q4 vs. Q1	3066	0.0512262	0.0476622	0.282475
Bacteria;Actinobacteria;Coriobacteriia;Coriobacteriales;Atopobiaceae;__	uPDI	Q5 vs. Q1	3066	0.0299641	0.050132	0.550037
Bacteria;Actinobacteria;Coriobacteriia;Coriobacteriales;Coriobacteriaceae;Collinsella	hPDI	Per quintile	3066	-0.00652069	0.0108071	0.546261
Bacteria;Actinobacteria;Coriobacteriia;Coriobacteriales;Coriobacteriaceae;Collinsella	hPDI	Q2 vs. Q1	3066	0.063289	0.0428338	0.139528
Bacteria;Actinobacteria;Coriobacteriia;Coriobacteriales;Coriobacteriaceae;Collinsella	hPDI	Q3 vs. Q1	3066	0.073654	0.0461414	0.110429
Bacteria;Actinobacteria;Coriobacteriia;Coriobacteriales;Coriobacteriaceae;Collinsella	hPDI	Q4 vs. Q1	3066	-6.18144e-05	0.0453742	0.998913
Bacteria;Actinobacteria;Coriobacteriia;Coriobacteriales;Coriobacteriaceae;Collinsella	hPDI	Q5 vs. Q1	3066	-0.00401237	0.0493777	0.935236
Bacteria;Actinobacteria;Coriobacteriia;Coriobacteriales;Coriobacteriaceae;Collinsella	PDI	Per quintile	3066	-0.0256711	0.0149911	0.0868188
Bacteria;Actinobacteria;Coriobacteriia;Coriobacteriales;Coriobacteriaceae;Collinsella	PDI	Q2 vs. Q1	3066	0.0183007	0.0465295	0.694088
Bacteria;Actinobacteria;Coriobacteriia;Coriobacteriales;Coriobacteriaceae;Collinsella	PDI	Q3 vs. Q1	3066	0.0163289	0.0498809	0.743398
Bacteria;Actinobacteria;Coriobacteriia;Coriobacteriales;Coriobacteriaceae;Collinsella	PDI	Q4 vs. Q1	3066	-0.0491409	0.0558571	0.378989
Bacteria;Actinobacteria;Coriobacteriia;Coriobacteriales;Coriobacteriaceae;Collinsella	PDI	Q5 vs. Q1	3066	-0.101804	0.0635361	0.109088
Bacteria;Actinobacteria;Coriobacteriia;Coriobacteriales;Coriobacteriaceae;Collinsella	uPDI	Per quintile	3066	-0.00761356	0.0108405	0.482477
Bacteria;Actinobacteria;Coriobacteriia;Coriobacteriales;Coriobacteriaceae;Collinsella	uPDI	Q2 vs. Q1	3066	-0.0437414	0.0426834	0.305463
Bacteria;Actinobacteria;Coriobacteriia;Coriobacteriales;Coriobacteriaceae;Collinsella	uPDI	Q3 vs. Q1	3066	-0.00430902	0.0467894	0.926623
Bacteria;Actinobacteria;Coriobacteriia;Coriobacteriales;Coriobacteriaceae;Collinsella	uPDI	Q4 vs. Q1	3066	-0.013396	0.0456258	0.76906
Bacteria;Actinobacteria;Coriobacteriia;Coriobacteriales;Coriobacteriaceae;Collinsella	uPDI	Q5 vs. Q1	3066	-0.0540144	0.0480226	0.260686
Bacteria;Actinobacteria;Coriobacteriia;Coriobacteriales;Coriobacteriaceae;Enorma	hPDI	Per quintile	3066	-0.0175802	0.0132681	0.185171
Bacteria;Actinobacteria;Coriobacteriia;Coriobacteriales;Coriobacteriaceae;Enorma	hPDI	Q2 vs. Q1	3066	-0.0939632	0.0527192	0.0746951
Bacteria;Actinobacteria;Coriobacteriia;Coriobacteriales;Coriobacteriaceae;Enorma	hPDI	Q3 vs. Q1	3066	0.0156316	0.0567781	0.783078
Bacteria;Actinobacteria;Coriobacteriia;Coriobacteriales;Coriobacteriaceae;Enorma	hPDI	Q4 vs. Q1	3066	-0.0759054	0.0557731	0.173524
Bacteria;Actinobacteria;Coriobacteriia;Coriobacteriales;Coriobacteriaceae;Enorma	hPDI	Q5 vs. Q1	3066	-0.106883	0.0606545	0.0780413
Bacteria;Actinobacteria;Coriobacteriia;Coriobacteriales;Coriobacteriaceae;Enorma	PDI	Per quintile	3066	-0.0268863	0.0183731	0.143371
Bacteria;Actinobacteria;Coriobacteriia;Coriobacteriales;Coriobacteriaceae;Enorma	PDI	Q2 vs. Q1	3066	-0.0462561	0.0572828	0.419377
Bacteria;Actinobacteria;Coriobacteriia;Coriobacteriales;Coriobacteriaceae;Enorma	PDI	Q3 vs. Q1	3066	-0.048823	0.0613713	0.426303
Bacteria;Actinobacteria;Coriobacteriia;Coriobacteriales;Coriobacteriaceae;Enorma	PDI	Q4 vs. Q1	3066	-0.0689921	0.0686296	0.314761
Bacteria;Actinobacteria;Coriobacteriia;Coriobacteriales;Coriobacteriaceae;Enorma	PDI	Q5 vs. Q1	3066	-0.124626	0.0779272	0.109761
Bacteria;Actinobacteria;Coriobacteriia;Coriobacteriales;Coriobacteriaceae;Enorma	uPDI	Per quintile	3066	-0.0132293	0.0133087	0.320203
Bacteria;Actinobacteria;Coriobacteriia;Coriobacteriales;Coriobacteriaceae;Enorma	uPDI	Q2 vs. Q1	3066	0.00730596	0.0525536	0.889435
Bacteria;Actinobacteria;Coriobacteriia;Coriobacteriales;Coriobacteriaceae;Enorma	uPDI	Q3 vs. Q1	3066	-0.086693	0.0575892	0.132229
Bacteria;Actinobacteria;Coriobacteriia;Coriobacteriales;Coriobacteriaceae;Enorma	uPDI	Q4 vs. Q1	3066	-0.0289682	0.0561216	0.605737
Bacteria;Actinobacteria;Coriobacteriia;Coriobacteriales;Coriobacteriaceae;Enorma	uPDI	Q5 vs. Q1	3066	-0.0441616	0.0589516	0.453787
Bacteria;Actinobacteria;Coriobacteriia;Coriobacteriales;Eggerthellaceae;__	hPDI	Per quintile	3066	-0.00373522	0.0117308	0.750173
Bacteria;Actinobacteria;Coriobacteriia;Coriobacteriales;Eggerthellaceae;__	hPDI	Q2 vs. Q1	3066	-0.0468896	0.046534	0.313627
Bacteria;Actinobacteria;Coriobacteriia;Coriobacteriales;Eggerthellaceae;__	hPDI	Q3 vs. Q1	3066	0.0153685	0.0501257	0.759148
Bacteria;Actinobacteria;Coriobacteriia;Coriobacteriales;Eggerthellaceae;__	hPDI	Q4 vs. Q1	3066	-0.0460435	0.0492845	0.350181
Bacteria;Actinobacteria;Coriobacteriia;Coriobacteriales;Eggerthellaceae;__	hPDI	Q5 vs. Q1	3066	-0.019392	0.053628	0.717649
Bacteria;Actinobacteria;Coriobacteriia;Coriobacteriales;Eggerthellaceae;__	PDI	Per quintile	3066	-0.0216901	0.0162699	0.182484
Bacteria;Actinobacteria;Coriobacteriia;Coriobacteriales;Eggerthellaceae;__	PDI	Q2 vs. Q1	3066	0.0240707	0.0505429	0.633902
Bacteria;Actinobacteria;Coriobacteriia;Coriobacteriales;Eggerthellaceae;__	PDI	Q3 vs. Q1	3066	-0.00678851	0.0541788	0.900288
Bacteria;Actinobacteria;Coriobacteriia;Coriobacteriales;Eggerthellaceae;__	PDI	Q4 vs. Q1	3066	-0.0485557	0.0606582	0.423432
Bacteria;Actinobacteria;Coriobacteriia;Coriobacteriales;Eggerthellaceae;__	PDI	Q5 vs. Q1	3066	-0.0757745	0.0689804	0.271989
Bacteria;Actinobacteria;Coriobacteriia;Coriobacteriales;Eggerthellaceae;__	uPDI	Per quintile	3066	-0.0281277	0.0117564	0.0167318
Bacteria;Actinobacteria;Coriobacteriia;Coriobacteriales;Eggerthellaceae;__	uPDI	Q2 vs. Q1	3066	-0.0363325	0.0463075	0.432694
Bacteria;Actinobacteria;Coriobacteriia;Coriobacteriales;Eggerthellaceae;__	uPDI	Q3 vs. Q1	3066	-0.0780426	0.0507597	0.124173
Bacteria;Actinobacteria;Coriobacteriia;Coriobacteriales;Eggerthellaceae;__	uPDI	Q4 vs. Q1	3066	-0.127304	0.049493	0.0101067
Bacteria;Actinobacteria;Coriobacteriia;Coriobacteriales;Eggerthellaceae;__	uPDI	Q5 vs. Q1	3066	-0.0879549	0.0520783	0.0912392
Bacteria;Actinobacteria;Coriobacteriia;Coriobacteriales;Eggerthellaceae;Adlercreutzia	hPDI	Per quintile	3066	0.0210838	0.012888	0.101856
Bacteria;Actinobacteria;Coriobacteriia;Coriobacteriales;Eggerthellaceae;Adlercreutzia	hPDI	Q2 vs. Q1	3066	-0.00267977	0.0511771	0.95824
Bacteria;Actinobacteria;Coriobacteriia;Coriobacteriales;Eggerthellaceae;Adlercreutzia	hPDI	Q3 vs. Q1	3066	0.0593166	0.0551238	0.281899
Bacteria;Actinobacteria;Coriobacteriia;Coriobacteriales;Eggerthellaceae;Adlercreutzia	hPDI	Q4 vs. Q1	3066	0.0511115	0.0541819	0.345511
Bacteria;Actinobacteria;Coriobacteriia;Coriobacteriales;Eggerthellaceae;Adlercreutzia	hPDI	Q5 vs. Q1	3066	0.0763708	0.0589461	0.195112
Bacteria;Actinobacteria;Coriobacteriia;Coriobacteriales;Eggerthellaceae;Adlercreutzia	PDI	Per quintile	3066	0.0103177	0.0178757	0.56381
Bacteria;Actinobacteria;Coriobacteriia;Coriobacteriales;Eggerthellaceae;Adlercreutzia	PDI	Q2 vs. Q1	3066	0.00170924	0.0555986	0.975475
Bacteria;Actinobacteria;Coriobacteriia;Coriobacteriales;Eggerthellaceae;Adlercreutzia	PDI	Q3 vs. Q1	3066	0.0563278	0.0595875	0.344508
Bacteria;Actinobacteria;Coriobacteriia;Coriobacteriales;Eggerthellaceae;Adlercreutzia	PDI	Q4 vs. Q1	3066	0.0314838	0.0666869	0.636846
Bacteria;Actinobacteria;Coriobacteriia;Coriobacteriales;Eggerthellaceae;Adlercreutzia	PDI	Q5 vs. Q1	3066	0.0336665	0.0757976	0.656925
Bacteria;Actinobacteria;Coriobacteriia;Coriobacteriales;Eggerthellaceae;Adlercreutzia	uPDI	Per quintile	3066	-0.0135007	0.0129301	0.296423
Bacteria;Actinobacteria;Coriobacteriia;Coriobacteriales;Eggerthellaceae;Adlercreutzia	uPDI	Q2 vs. Q1	3066	-0.0484609	0.0509894	0.341903
Bacteria;Actinobacteria;Coriobacteriia;Coriobacteriales;Eggerthellaceae;Adlercreutzia	uPDI	Q3 vs. Q1	3066	-0.0149243	0.0558852	0.789428
Bacteria;Actinobacteria;Coriobacteriia;Coriobacteriales;Eggerthellaceae;Adlercreutzia	uPDI	Q4 vs. Q1	3066	-0.0447129	0.0544791	0.411797
Bacteria;Actinobacteria;Coriobacteriia;Coriobacteriales;Eggerthellaceae;Adlercreutzia	uPDI	Q5 vs. Q1	3066	-0.0687975	0.057287	0.22978
Bacteria;Actinobacteria;Coriobacteriia;Coriobacteriales;Eggerthellaceae;CHKCI002	hPDI	Per quintile	3066	0.0161171	0.0127152	0.204961
Bacteria;Actinobacteria;Coriobacteriia;Coriobacteriales;Eggerthellaceae;CHKCI002	hPDI	Q2 vs. Q1	3066	0.104362	0.0504154	0.0384486
Bacteria;Actinobacteria;Coriobacteriia;Coriobacteriales;Eggerthellaceae;CHKCI002	hPDI	Q3 vs. Q1	3066	0.0929656	0.0543075	0.0869265
Bacteria;Actinobacteria;Coriobacteriia;Coriobacteriales;Eggerthellaceae;CHKCI002	hPDI	Q4 vs. Q1	3066	0.111174	0.0534	0.0373499
Bacteria;Actinobacteria;Coriobacteriia;Coriobacteriales;Eggerthellaceae;CHKCI002	hPDI	Q5 vs. Q1	3066	0.069499	0.0581087	0.23169
Bacteria;Actinobacteria;Coriobacteriia;Coriobacteriales;Eggerthellaceae;CHKCI002	PDI	Per quintile	3066	-0.00697486	0.0176464	0.692654
Bacteria;Actinobacteria;Coriobacteriia;Coriobacteriales;Eggerthellaceae;CHKCI002	PDI	Q2 vs. Q1	3066	-0.00741719	0.0548118	0.892358
Bacteria;Actinobacteria;Coriobacteriia;Coriobacteriales;Eggerthellaceae;CHKCI002	PDI	Q3 vs. Q1	3066	0.00914951	0.0587566	0.876255
Bacteria;Actinobacteria;Coriobacteriia;Coriobacteriales;Eggerthellaceae;CHKCI002	PDI	Q4 vs. Q1	3066	-0.0376683	0.0657881	0.566936
Bacteria;Actinobacteria;Coriobacteriia;Coriobacteriales;Eggerthellaceae;CHKCI002	PDI	Q5 vs. Q1	3066	-0.0202908	0.0748209	0.786243
Bacteria;Actinobacteria;Coriobacteriia;Coriobacteriales;Eggerthellaceae;CHKCI002	uPDI	Per quintile	3066	-0.0115532	0.0127565	0.365109
Bacteria;Actinobacteria;Coriobacteriia;Coriobacteriales;Eggerthellaceae;CHKCI002	uPDI	Q2 vs. Q1	3066	-0.0404741	0.0502479	0.420538
Bacteria;Actinobacteria;Coriobacteriia;Coriobacteriales;Eggerthellaceae;CHKCI002	uPDI	Q3 vs. Q1	3066	-0.0610899	0.0550798	0.267379
Bacteria;Actinobacteria;Coriobacteriia;Coriobacteriales;Eggerthellaceae;CHKCI002	uPDI	Q4 vs. Q1	3066	-0.0308084	0.0537069	0.566211
Bacteria;Actinobacteria;Coriobacteriia;Coriobacteriales;Eggerthellaceae;CHKCI002	uPDI	Q5 vs. Q1	3066	-0.0582026	0.0565176	0.303097
Bacteria;Actinobacteria;Coriobacteriia;Coriobacteriales;Eggerthellaceae;Cryptobacterium	hPDI	Per quintile	3066	0.0151424	0.00967435	0.117532
Bacteria;Actinobacteria;Coriobacteriia;Coriobacteriales;Eggerthellaceae;Cryptobacterium	hPDI	Q2 vs. Q1	3066	0.00840805	0.0383494	0.826456
Bacteria;Actinobacteria;Coriobacteriia;Coriobacteriales;Eggerthellaceae;Cryptobacterium	hPDI	Q3 vs. Q1	3066	0.0635532	0.0413116	0.123954
Bacteria;Actinobacteria;Coriobacteriia;Coriobacteriales;Eggerthellaceae;Cryptobacterium	hPDI	Q4 vs. Q1	3066	0.0114466	0.0406289	0.778147
Bacteria;Actinobacteria;Coriobacteriia;Coriobacteriales;Eggerthellaceae;Cryptobacterium	hPDI	Q5 vs. Q1	3066	0.0776371	0.0442163	0.0791147
Bacteria;Actinobacteria;Coriobacteriia;Coriobacteriales;Eggerthellaceae;Cryptobacterium	PDI	Per quintile	3066	0.0113662	0.0134321	0.397441
Bacteria;Actinobacteria;Coriobacteriia;Coriobacteriales;Eggerthellaceae;Cryptobacterium	PDI	Q2 vs. Q1	3066	0.00060369	0.0416898	0.988447
Bacteria;Actinobacteria;Coriobacteriia;Coriobacteriales;Eggerthellaceae;Cryptobacterium	PDI	Q3 vs. Q1	3066	0.0287907	0.0446956	0.519478
Bacteria;Actinobacteria;Coriobacteriia;Coriobacteriales;Eggerthellaceae;Cryptobacterium	PDI	Q4 vs. Q1	3066	0.0441262	0.0500579	0.378046
Bacteria;Actinobacteria;Coriobacteriia;Coriobacteriales;Eggerthellaceae;Cryptobacterium	PDI	Q5 vs. Q1	3066	0.0335771	0.0569503	0.555467
Bacteria;Actinobacteria;Coriobacteriia;Coriobacteriales;Eggerthellaceae;Cryptobacterium	uPDI	Per quintile	3066	-0.00217048	0.00970865	0.823099
Bacteria;Actinobacteria;Coriobacteriia;Coriobacteriales;Eggerthellaceae;Cryptobacterium	uPDI	Q2 vs. Q1	3066	-0.00567587	0.0382263	0.881963
Bacteria;Actinobacteria;Coriobacteriia;Coriobacteriales;Eggerthellaceae;Cryptobacterium	uPDI	Q3 vs. Q1	3066	-0.0113724	0.0419049	0.786094
Bacteria;Actinobacteria;Coriobacteriia;Coriobacteriales;Eggerthellaceae;Cryptobacterium	uPDI	Q4 vs. Q1	3066	-0.0114663	0.0408651	0.779026
Bacteria;Actinobacteria;Coriobacteriia;Coriobacteriales;Eggerthellaceae;Cryptobacterium	uPDI	Q5 vs. Q1	3066	-0.00657822	0.0430195	0.878467
Bacteria;Actinobacteria;Coriobacteriia;Coriobacteriales;Eggerthellaceae;Enterorhabdus	hPDI	Per quintile	3066	-0.00594167	0.011959	0.619305
Bacteria;Actinobacteria;Coriobacteriia;Coriobacteriales;Eggerthellaceae;Enterorhabdus	hPDI	Q2 vs. Q1	3066	0.00271186	0.0473918	0.954368
Bacteria;Actinobacteria;Coriobacteriia;Coriobacteriales;Eggerthellaceae;Enterorhabdus	hPDI	Q3 vs. Q1	3066	-0.0170123	0.0510537	0.738965
Bacteria;Actinobacteria;Coriobacteriia;Coriobacteriales;Eggerthellaceae;Enterorhabdus	hPDI	Q4 vs. Q1	3066	0.0372875	0.0502163	0.457761
Bacteria;Actinobacteria;Coriobacteriia;Coriobacteriales;Eggerthellaceae;Enterorhabdus	hPDI	Q5 vs. Q1	3066	-0.0574994	0.0546543	0.292774
Bacteria;Actinobacteria;Coriobacteriia;Coriobacteriales;Eggerthellaceae;Enterorhabdus	PDI	Per quintile	3066	-0.00143096	0.0166039	0.931322
Bacteria;Actinobacteria;Coriobacteriia;Coriobacteriales;Eggerthellaceae;Enterorhabdus	PDI	Q2 vs. Q1	3066	-0.0407968	0.0514853	0.428129
Bacteria;Actinobacteria;Coriobacteriia;Coriobacteriales;Eggerthellaceae;Enterorhabdus	PDI	Q3 vs. Q1	3066	0.0423211	0.0552013	0.443279
Bacteria;Actinobacteria;Coriobacteriia;Coriobacteriales;Eggerthellaceae;Enterorhabdus	PDI	Q4 vs. Q1	3066	-0.0287234	0.0618339	0.642272
Bacteria;Actinobacteria;Coriobacteriia;Coriobacteriales;Eggerthellaceae;Enterorhabdus	PDI	Q5 vs. Q1	3066	-0.0154783	0.0703619	0.825886
Bacteria;Actinobacteria;Coriobacteriia;Coriobacteriales;Eggerthellaceae;Enterorhabdus	uPDI	Per quintile	3066	-0.00473285	0.0119966	0.693201
Bacteria;Actinobacteria;Coriobacteriia;Coriobacteriales;Eggerthellaceae;Enterorhabdus	uPDI	Q2 vs. Q1	3066	-0.0767475	0.0471498	0.103581
Bacteria;Actinobacteria;Coriobacteriia;Coriobacteriales;Eggerthellaceae;Enterorhabdus	uPDI	Q3 vs. Q1	3066	-0.10649	0.0516894	0.0393808
Bacteria;Actinobacteria;Coriobacteriia;Coriobacteriales;Eggerthellaceae;Enterorhabdus	uPDI	Q4 vs. Q1	3066	-0.0986626	0.050411	0.0503281
Bacteria;Actinobacteria;Coriobacteriia;Coriobacteriales;Eggerthellaceae;Enterorhabdus	uPDI	Q5 vs. Q1	3066	0.00897589	0.0530818	0.865722
Bacteria;Actinobacteria;Coriobacteriia;Coriobacteriales;Eggerthellaceae;Gordonibacter	hPDI	Per quintile	3066	0.00724426	0.0103232	0.482836
Bacteria;Actinobacteria;Coriobacteriia;Coriobacteriales;Eggerthellaceae;Gordonibacter	hPDI	Q2 vs. Q1	3066	0.0907201	0.0409225	0.0266318
Bacteria;Actinobacteria;Coriobacteriia;Coriobacteriales;Eggerthellaceae;Gordonibacter	hPDI	Q3 vs. Q1	3066	0.00015229	0.0440803	0.997243
Bacteria;Actinobacteria;Coriobacteriia;Coriobacteriales;Eggerthellaceae;Gordonibacter	hPDI	Q4 vs. Q1	3066	0.0827394	0.0433365	0.0562322
Bacteria;Actinobacteria;Coriobacteriia;Coriobacteriales;Eggerthellaceae;Gordonibacter	hPDI	Q5 vs. Q1	3066	0.0392976	0.0471532	0.404618
Bacteria;Actinobacteria;Coriobacteriia;Coriobacteriales;Eggerthellaceae;Gordonibacter	PDI	Per quintile	3066	-0.00364039	0.01432	0.799327
Bacteria;Actinobacteria;Coriobacteriia;Coriobacteriales;Eggerthellaceae;Gordonibacter	PDI	Q2 vs. Q1	3066	-0.0310588	0.0444998	0.485207
Bacteria;Actinobacteria;Coriobacteriia;Coriobacteriales;Eggerthellaceae;Gordonibacter	PDI	Q3 vs. Q1	3066	0.00349664	0.0476982	0.941561
Bacteria;Actinobacteria;Coriobacteriia;Coriobacteriales;Eggerthellaceae;Gordonibacter	PDI	Q4 vs. Q1	3066	-0.0374685	0.0533957	0.482858
Bacteria;Actinobacteria;Coriobacteriia;Coriobacteriales;Eggerthellaceae;Gordonibacter	PDI	Q5 vs. Q1	3066	-0.014025	0.0607117	0.817307
Bacteria;Actinobacteria;Coriobacteriia;Coriobacteriales;Eggerthellaceae;Gordonibacter	uPDI	Per quintile	3066	0.000341531	0.0103558	0.973691
Bacteria;Actinobacteria;Coriobacteriia;Coriobacteriales;Eggerthellaceae;Gordonibacter	uPDI	Q2 vs. Q1	3066	-0.0593633	0.0407934	0.145609
Bacteria;Actinobacteria;Coriobacteriia;Coriobacteriales;Eggerthellaceae;Gordonibacter	uPDI	Q3 vs. Q1	3066	0.00571902	0.0447141	0.898226
Bacteria;Actinobacteria;Coriobacteriia;Coriobacteriales;Eggerthellaceae;Gordonibacter	uPDI	Q4 vs. Q1	3066	-0.0287173	0.0435959	0.510078
Bacteria;Actinobacteria;Coriobacteriia;Coriobacteriales;Eggerthellaceae;Gordonibacter	uPDI	Q5 vs. Q1	3066	-0.00849965	0.0458653	0.85298
Bacteria;Actinobacteria;Coriobacteriia;Coriobacteriales;Eggerthellaceae;Paraeggerthella	hPDI	Per quintile	3066	-0.00392634	0.0120628	0.74481
Bacteria;Actinobacteria;Coriobacteriia;Coriobacteriales;Eggerthellaceae;Paraeggerthella	hPDI	Q2 vs. Q1	3066	0.0188239	0.0478326	0.693924
Bacteria;Actinobacteria;Coriobacteriia;Coriobacteriales;Eggerthellaceae;Paraeggerthella	hPDI	Q3 vs. Q1	3066	-0.00451742	0.0515219	0.930131
Bacteria;Actinobacteria;Coriobacteriia;Coriobacteriales;Eggerthellaceae;Paraeggerthella	hPDI	Q4 vs. Q1	3066	0.0849055	0.0506445	0.0936402
Bacteria;Actinobacteria;Coriobacteriia;Coriobacteriales;Eggerthellaceae;Paraeggerthella	hPDI	Q5 vs. Q1	3066	-0.0711717	0.0550996	0.196464
Bacteria;Actinobacteria;Coriobacteriia;Coriobacteriales;Eggerthellaceae;Paraeggerthella	PDI	Per quintile	3066	-0.00663572	0.0167265	0.691575
Bacteria;Actinobacteria;Coriobacteriia;Coriobacteriales;Eggerthellaceae;Paraeggerthella	PDI	Q2 vs. Q1	3066	-0.0404831	0.0520105	0.436354
Bacteria;Actinobacteria;Coriobacteriia;Coriobacteriales;Eggerthellaceae;Paraeggerthella	PDI	Q3 vs. Q1	3066	0.00112905	0.0557437	0.983841
Bacteria;Actinobacteria;Coriobacteriia;Coriobacteriales;Eggerthellaceae;Paraeggerthella	PDI	Q4 vs. Q1	3066	-0.0469151	0.0623892	0.452066
Bacteria;Actinobacteria;Coriobacteriia;Coriobacteriales;Eggerthellaceae;Paraeggerthella	PDI	Q5 vs. Q1	3066	-0.0294249	0.0709186	0.678207
Bacteria;Actinobacteria;Coriobacteriia;Coriobacteriales;Eggerthellaceae;Paraeggerthella	uPDI	Per quintile	3066	-0.0062662	0.0120993	0.604531
Bacteria;Actinobacteria;Coriobacteriia;Coriobacteriales;Eggerthellaceae;Paraeggerthella	uPDI	Q2 vs. Q1	3066	0.028629	0.0476815	0.548225
Bacteria;Actinobacteria;Coriobacteriia;Coriobacteriales;Eggerthellaceae;Paraeggerthella	uPDI	Q3 vs. Q1	3066	-0.0596321	0.0522615	0.253856
Bacteria;Actinobacteria;Coriobacteriia;Coriobacteriales;Eggerthellaceae;Paraeggerthella	uPDI	Q4 vs. Q1	3066	-0.0343214	0.0509499	0.500546
Bacteria;Actinobacteria;Coriobacteriia;Coriobacteriales;Eggerthellaceae;Paraeggerthella	uPDI	Q5 vs. Q1	3066	0.00515843	0.0535867	0.923312
Bacteria;Actinobacteria;Coriobacteriia;Coriobacteriales;Eggerthellaceae;Slackia	hPDI	Per quintile	3066	0.0114852	0.0124482	0.356196
Bacteria;Actinobacteria;Coriobacteriia;Coriobacteriales;Eggerthellaceae;Slackia	hPDI	Q2 vs. Q1	3066	0.0468836	0.0494733	0.343305
Bacteria;Actinobacteria;Coriobacteriia;Coriobacteriales;Eggerthellaceae;Slackia	hPDI	Q3 vs. Q1	3066	0.0416098	0.0532843	0.434861
Bacteria;Actinobacteria;Coriobacteriia;Coriobacteriales;Eggerthellaceae;Slackia	hPDI	Q4 vs. Q1	3066	0.0768276	0.0523522	0.142236
Bacteria;Actinobacteria;Coriobacteriia;Coriobacteriales;Eggerthellaceae;Slackia	hPDI	Q5 vs. Q1	3066	0.0360728	0.0569415	0.526403
Bacteria;Actinobacteria;Coriobacteriia;Coriobacteriales;Eggerthellaceae;Slackia	PDI	Per quintile	3066	0.00546895	0.0172474	0.751176
Bacteria;Actinobacteria;Coriobacteriia;Coriobacteriales;Eggerthellaceae;Slackia	PDI	Q2 vs. Q1	3066	-0.0810429	0.05371	0.131325
Bacteria;Actinobacteria;Coriobacteriia;Coriobacteriales;Eggerthellaceae;Slackia	PDI	Q3 vs. Q1	3066	-0.0322417	0.0575499	0.575317
Bacteria;Actinobacteria;Coriobacteriia;Coriobacteriales;Eggerthellaceae;Slackia	PDI	Q4 vs. Q1	3066	-0.0261397	0.0643724	0.684691
Bacteria;Actinobacteria;Coriobacteriia;Coriobacteriales;Eggerthellaceae;Slackia	PDI	Q5 vs. Q1	3066	0.00565757	0.0731171	0.938324
Bacteria;Actinobacteria;Coriobacteriia;Coriobacteriales;Eggerthellaceae;Slackia	uPDI	Per quintile	3066	0.00620216	0.0124856	0.619369
Bacteria;Actinobacteria;Coriobacteriia;Coriobacteriales;Eggerthellaceae;Slackia	uPDI	Q2 vs. Q1	3066	0.0204309	0.0492518	0.67827
Bacteria;Actinobacteria;Coriobacteriia;Coriobacteriales;Eggerthellaceae;Slackia	uPDI	Q3 vs. Q1	3066	0.0624521	0.0539746	0.247246
Bacteria;Actinobacteria;Coriobacteriia;Coriobacteriales;Eggerthellaceae;Slackia	uPDI	Q4 vs. Q1	3066	0.0950523	0.0526053	0.0707788
Bacteria;Actinobacteria;Coriobacteriia;Coriobacteriales;Eggerthellaceae;Slackia	uPDI	Q5 vs. Q1	3066	-0.0202705	0.0552791	0.713847
Bacteria;Actinobacteria;Thermoleophilia;Gaiellales;Gaiellaceae;Gaiella	hPDI	Per quintile	3066	-0.00199374	0.00704505	0.777177
Bacteria;Actinobacteria;Thermoleophilia;Gaiellales;Gaiellaceae;Gaiella	hPDI	Q2 vs. Q1	3066	0.0101455	0.0278831	0.715963
Bacteria;Actinobacteria;Thermoleophilia;Gaiellales;Gaiellaceae;Gaiella	hPDI	Q3 vs. Q1	3066	0.0359537	0.030039	0.231346
Bacteria;Actinobacteria;Thermoleophilia;Gaiellales;Gaiellaceae;Gaiella	hPDI	Q4 vs. Q1	3066	-0.0409007	0.029553	0.166365
Bacteria;Actinobacteria;Thermoleophilia;Gaiellales;Gaiellaceae;Gaiella	hPDI	Q5 vs. Q1	3066	0.0211156	0.0321691	0.511571
Bacteria;Actinobacteria;Thermoleophilia;Gaiellales;Gaiellaceae;Gaiella	PDI	Per quintile	3066	-0.00560837	0.00978486	0.56653
Bacteria;Actinobacteria;Thermoleophilia;Gaiellales;Gaiellaceae;Gaiella	PDI	Q2 vs. Q1	3066	-0.020305	0.0303246	0.503121
Bacteria;Actinobacteria;Thermoleophilia;Gaiellales;Gaiellaceae;Gaiella	PDI	Q3 vs. Q1	3066	-0.0144373	0.0325176	0.657054
Bacteria;Actinobacteria;Thermoleophilia;Gaiellales;Gaiellaceae;Gaiella	PDI	Q4 vs. Q1	3066	-0.0013914	0.0364353	0.969537
Bacteria;Actinobacteria;Thermoleophilia;Gaiellales;Gaiellaceae;Gaiella	PDI	Q5 vs. Q1	3066	-0.0387499	0.0414754	0.350156
Bacteria;Actinobacteria;Thermoleophilia;Gaiellales;Gaiellaceae;Gaiella	uPDI	Per quintile	3066	-0.00150064	0.00706719	0.831843
Bacteria;Actinobacteria;Thermoleophilia;Gaiellales;Gaiellaceae;Gaiella	uPDI	Q2 vs. Q1	3066	0.00965757	0.0277916	0.728216
Bacteria;Actinobacteria;Thermoleophilia;Gaiellales;Gaiellaceae;Gaiella	uPDI	Q3 vs. Q1	3066	-0.0219137	0.0304696	0.472018
Bacteria;Actinobacteria;Thermoleophilia;Gaiellales;Gaiellaceae;Gaiella	uPDI	Q4 vs. Q1	3066	0.013582	0.0297198	0.64767
Bacteria;Actinobacteria;Thermoleophilia;Gaiellales;Gaiellaceae;Gaiella	uPDI	Q5 vs. Q1	3066	-0.0100283	0.0313067	0.748723
Bacteria;Bacteroidetes;Bacteroidia;Bacteroidales;Bacteroidales Incertae Sedis;Phocaeicola	hPDI	Per quintile	3066	-0.01779	0.0123429	0.149496
Bacteria;Bacteroidetes;Bacteroidia;Bacteroidales;Bacteroidales Incertae Sedis;Phocaeicola	hPDI	Q2 vs. Q1	3066	0.0892725	0.0488753	0.0677696
Bacteria;Bacteroidetes;Bacteroidia;Bacteroidales;Bacteroidales Incertae Sedis;Phocaeicola	hPDI	Q3 vs. Q1	3066	-0.0501963	0.0526521	0.340409
Bacteria;Bacteroidetes;Bacteroidia;Bacteroidales;Bacteroidales Incertae Sedis;Phocaeicola	hPDI	Q4 vs. Q1	3066	-0.0235999	0.0517895	0.648614
Bacteria;Bacteroidetes;Bacteroidia;Bacteroidales;Bacteroidales Incertae Sedis;Phocaeicola	hPDI	Q5 vs. Q1	3066	-0.0232418	0.0563671	0.680098
Bacteria;Bacteroidetes;Bacteroidia;Bacteroidales;Bacteroidales Incertae Sedis;Phocaeicola	PDI	Per quintile	3066	-0.030941	0.0171338	0.0709423
Bacteria;Bacteroidetes;Bacteroidia;Bacteroidales;Bacteroidales Incertae Sedis;Phocaeicola	PDI	Q2 vs. Q1	3066	-0.0234252	0.0531339	0.659307
Bacteria;Bacteroidetes;Bacteroidia;Bacteroidales;Bacteroidales Incertae Sedis;Phocaeicola	PDI	Q3 vs. Q1	3066	-0.0593377	0.0569695	0.297611
Bacteria;Bacteroidetes;Bacteroidia;Bacteroidales;Bacteroidales Incertae Sedis;Phocaeicola	PDI	Q4 vs. Q1	3066	-0.140608	0.0638162	0.027572
Bacteria;Bacteroidetes;Bacteroidia;Bacteroidales;Bacteroidales Incertae Sedis;Phocaeicola	PDI	Q5 vs. Q1	3066	-0.0922011	0.0726197	0.204212
Bacteria;Bacteroidetes;Bacteroidia;Bacteroidales;Bacteroidales Incertae Sedis;Phocaeicola	uPDI	Per quintile	3066	-0.00858929	0.0123851	0.487986
Bacteria;Bacteroidetes;Bacteroidia;Bacteroidales;Bacteroidales Incertae Sedis;Phocaeicola	uPDI	Q2 vs. Q1	3066	-0.041913	0.048687	0.389312
Bacteria;Bacteroidetes;Bacteroidia;Bacteroidales;Bacteroidales Incertae Sedis;Phocaeicola	uPDI	Q3 vs. Q1	3066	-0.0126625	0.0533749	0.812473
Bacteria;Bacteroidetes;Bacteroidia;Bacteroidales;Bacteroidales Incertae Sedis;Phocaeicola	uPDI	Q4 vs. Q1	3066	-0.1214	0.0520552	0.0196931
Bacteria;Bacteroidetes;Bacteroidia;Bacteroidales;Bacteroidales Incertae Sedis;Phocaeicola	uPDI	Q5 vs. Q1	3066	0.00826525	0.0548144	0.880145
Bacteria;Bacteroidetes;Bacteroidia;Bacteroidales;Muribaculaceae;uncultured organism	hPDI	Per quintile	3066	-0.00253646	0.00844126	0.763808
Bacteria;Bacteroidetes;Bacteroidia;Bacteroidales;Muribaculaceae;uncultured organism	hPDI	Q2 vs. Q1	3066	0.0387155	0.033492	0.247696
Bacteria;Bacteroidetes;Bacteroidia;Bacteroidales;Muribaculaceae;uncultured organism	hPDI	Q3 vs. Q1	3066	-0.0207701	0.0360761	0.564797
Bacteria;Bacteroidetes;Bacteroidia;Bacteroidales;Muribaculaceae;uncultured organism	hPDI	Q4 vs. Q1	3066	0.00859021	0.0354661	0.808618
Bacteria;Bacteroidetes;Bacteroidia;Bacteroidales;Muribaculaceae;uncultured organism	hPDI	Q5 vs. Q1	3066	0.0058448	0.0385888	0.87961
Bacteria;Bacteroidetes;Bacteroidia;Bacteroidales;Muribaculaceae;uncultured organism	PDI	Per quintile	3066	-0.00400609	0.0117079	0.732224
Bacteria;Bacteroidetes;Bacteroidia;Bacteroidales;Muribaculaceae;uncultured organism	PDI	Q2 vs. Q1	3066	-0.0580331	0.0363505	0.11038
Bacteria;Bacteroidetes;Bacteroidia;Bacteroidales;Muribaculaceae;uncultured organism	PDI	Q3 vs. Q1	3066	0.0188706	0.0389629	0.628158
Bacteria;Bacteroidetes;Bacteroidia;Bacteroidales;Muribaculaceae;uncultured organism	PDI	Q4 vs. Q1	3066	-0.000273496	0.0436162	0.994997
Bacteria;Bacteroidetes;Bacteroidia;Bacteroidales;Muribaculaceae;uncultured organism	PDI	Q5 vs. Q1	3066	-0.0527676	0.0495911	0.287304
Bacteria;Bacteroidetes;Bacteroidia;Bacteroidales;Muribaculaceae;uncultured organism	uPDI	Per quintile	3066	0.00986295	0.00846548	0.243987
Bacteria;Bacteroidetes;Bacteroidia;Bacteroidales;Muribaculaceae;uncultured organism	uPDI	Q2 vs. Q1	3066	-0.0174872	0.033337	0.59989
Bacteria;Bacteroidetes;Bacteroidia;Bacteroidales;Muribaculaceae;uncultured organism	uPDI	Q3 vs. Q1	3066	-0.0553525	0.0365407	0.129819
Bacteria;Bacteroidetes;Bacteroidia;Bacteroidales;Muribaculaceae;uncultured organism	uPDI	Q4 vs. Q1	3066	0.0206624	0.0356263	0.561931
Bacteria;Bacteroidetes;Bacteroidia;Bacteroidales;Muribaculaceae;uncultured organism	uPDI	Q5 vs. Q1	3066	0.0396038	0.0374789	0.290651
Bacteria;Bacteroidetes;Bacteroidia;Bacteroidales;Prevotellaceae;Paraprevotella	hPDI	Per quintile	3066	-0.0173184	0.00982246	0.0778767
Bacteria;Bacteroidetes;Bacteroidia;Bacteroidales;Prevotellaceae;Paraprevotella	hPDI	Q2 vs. Q1	3066	0.0366904	0.0389506	0.346206
Bacteria;Bacteroidetes;Bacteroidia;Bacteroidales;Prevotellaceae;Paraprevotella	hPDI	Q3 vs. Q1	3066	-0.0178405	0.0419563	0.670679
Bacteria;Bacteroidetes;Bacteroidia;Bacteroidales;Prevotellaceae;Paraprevotella	hPDI	Q4 vs. Q1	3066	-0.0781692	0.0412491	0.0580854
Bacteria;Bacteroidetes;Bacteroidia;Bacteroidales;Prevotellaceae;Paraprevotella	hPDI	Q5 vs. Q1	3066	-0.0176947	0.0448824	0.693399
Bacteria;Bacteroidetes;Bacteroidia;Bacteroidales;Prevotellaceae;Paraprevotella	PDI	Per quintile	3066	-0.0103282	0.0136306	0.448616
Bacteria;Bacteroidetes;Bacteroidia;Bacteroidales;Prevotellaceae;Paraprevotella	PDI	Q2 vs. Q1	3066	-0.0238604	0.0423568	0.573218
Bacteria;Bacteroidetes;Bacteroidia;Bacteroidales;Prevotellaceae;Paraprevotella	PDI	Q3 vs. Q1	3066	-0.00208813	0.045402	0.963317
Bacteria;Bacteroidetes;Bacteroidia;Bacteroidales;Prevotellaceae;Paraprevotella	PDI	Q4 vs. Q1	3066	-0.0234368	0.0508272	0.644721
Bacteria;Bacteroidetes;Bacteroidia;Bacteroidales;Prevotellaceae;Paraprevotella	PDI	Q5 vs. Q1	3066	-0.0541699	0.057794	0.348608
Bacteria;Bacteroidetes;Bacteroidia;Bacteroidales;Prevotellaceae;Paraprevotella	uPDI	Per quintile	3066	0.00299311	0.0098576	0.761406
Bacteria;Bacteroidetes;Bacteroidia;Bacteroidales;Prevotellaceae;Paraprevotella	uPDI	Q2 vs. Q1	3066	-0.00400009	0.0388384	0.917968
Bacteria;Bacteroidetes;Bacteroidia;Bacteroidales;Prevotellaceae;Paraprevotella	uPDI	Q3 vs. Q1	3066	0.0435541	0.0425713	0.306268
Bacteria;Bacteroidetes;Bacteroidia;Bacteroidales;Prevotellaceae;Paraprevotella	uPDI	Q4 vs. Q1	3066	-0.00349787	0.0415072	0.932841
Bacteria;Bacteroidetes;Bacteroidia;Bacteroidales;Prevotellaceae;Paraprevotella	uPDI	Q5 vs. Q1	3066	0.0126895	0.0436694	0.771372
Bacteria;Bacteroidetes;Bacteroidia;Bacteroidales;Prevotellaceae;Prevotella 6	hPDI	Per quintile	3066	-0.00514256	0.00994479	0.605079
Bacteria;Bacteroidetes;Bacteroidia;Bacteroidales;Prevotellaceae;Prevotella 6	hPDI	Q2 vs. Q1	3066	0.00169255	0.0394516	0.96578
Bacteria;Bacteroidetes;Bacteroidia;Bacteroidales;Prevotellaceae;Prevotella 6	hPDI	Q3 vs. Q1	3066	-0.0338783	0.042496	0.425329
Bacteria;Bacteroidetes;Bacteroidia;Bacteroidales;Prevotellaceae;Prevotella 6	hPDI	Q4 vs. Q1	3066	-0.052919	0.04178	0.205294
Bacteria;Bacteroidetes;Bacteroidia;Bacteroidales;Prevotellaceae;Prevotella 6	hPDI	Q5 vs. Q1	3066	0.0130462	0.0454602	0.774127
Bacteria;Bacteroidetes;Bacteroidia;Bacteroidales;Prevotellaceae;Prevotella 6	PDI	Per quintile	3066	-0.0202906	0.0137905	0.141196
Bacteria;Bacteroidetes;Bacteroidia;Bacteroidales;Prevotellaceae;Prevotella 6	PDI	Q2 vs. Q1	3066	-0.0234485	0.042854	0.58426
Bacteria;Bacteroidetes;Bacteroidia;Bacteroidales;Prevotellaceae;Prevotella 6	PDI	Q3 vs. Q1	3066	-0.0266475	0.0459349	0.561837
Bacteria;Bacteroidetes;Bacteroidia;Bacteroidales;Prevotellaceae;Prevotella 6	PDI	Q4 vs. Q1	3066	-0.0808239	0.0514236	0.116014
Bacteria;Bacteroidetes;Bacteroidia;Bacteroidales;Prevotellaceae;Prevotella 6	PDI	Q5 vs. Q1	3066	-0.0722911	0.0584722	0.216334
Bacteria;Bacteroidetes;Bacteroidia;Bacteroidales;Prevotellaceae;Prevotella 6	uPDI	Per quintile	3066	0.00136054	0.00997589	0.891519
Bacteria;Bacteroidetes;Bacteroidia;Bacteroidales;Prevotellaceae;Prevotella 6	uPDI	Q2 vs. Q1	3066	-0.0170679	0.0392899	0.663992
Bacteria;Bacteroidetes;Bacteroidia;Bacteroidales;Prevotellaceae;Prevotella 6	uPDI	Q3 vs. Q1	3066	0.0458208	0.0430664	0.287349
Bacteria;Bacteroidetes;Bacteroidia;Bacteroidales;Prevotellaceae;Prevotella 6	uPDI	Q4 vs. Q1	3066	-0.0327741	0.0419901	0.435085
Bacteria;Bacteroidetes;Bacteroidia;Bacteroidales;Prevotellaceae;Prevotella 6	uPDI	Q5 vs. Q1	3066	0.015232	0.0441782	0.730256
Bacteria;Bacteroidetes;Bacteroidia;Bacteroidales;Prevotellaceae;Prevotellaceae Ga6A1 group	hPDI	Per quintile	3066	-0.00589657	0.0116699	0.613363
Bacteria;Bacteroidetes;Bacteroidia;Bacteroidales;Prevotellaceae;Prevotellaceae Ga6A1 group	hPDI	Q2 vs. Q1	3066	-0.0338844	0.046235	0.463636
Bacteria;Bacteroidetes;Bacteroidia;Bacteroidales;Prevotellaceae;Prevotellaceae Ga6A1 group	hPDI	Q3 vs. Q1	3066	-0.0881628	0.0498067	0.0767108
Bacteria;Bacteroidetes;Bacteroidia;Bacteroidales;Prevotellaceae;Prevotellaceae Ga6A1 group	hPDI	Q4 vs. Q1	3066	-0.0778102	0.0489858	0.112191
Bacteria;Bacteroidetes;Bacteroidia;Bacteroidales;Prevotellaceae;Prevotellaceae Ga6A1 group	hPDI	Q5 vs. Q1	3066	0.00922056	0.0533126	0.862689
Bacteria;Bacteroidetes;Bacteroidia;Bacteroidales;Prevotellaceae;Prevotellaceae Ga6A1 group	PDI	Per quintile	3066	0.000211852	0.0162002	0.989566
Bacteria;Bacteroidetes;Bacteroidia;Bacteroidales;Prevotellaceae;Prevotellaceae Ga6A1 group	PDI	Q2 vs. Q1	3066	-0.0314931	0.0502651	0.530961
Bacteria;Bacteroidetes;Bacteroidia;Bacteroidales;Prevotellaceae;Prevotellaceae Ga6A1 group	PDI	Q3 vs. Q1	3066	0.00341178	0.0538906	0.94952
Bacteria;Bacteroidetes;Bacteroidia;Bacteroidales;Prevotellaceae;Prevotellaceae Ga6A1 group	PDI	Q4 vs. Q1	3066	0.0174809	0.0603596	0.772112
Bacteria;Bacteroidetes;Bacteroidia;Bacteroidales;Prevotellaceae;Prevotellaceae Ga6A1 group	PDI	Q5 vs. Q1	3066	-0.0255855	0.0686754	0.709478
Bacteria;Bacteroidetes;Bacteroidia;Bacteroidales;Prevotellaceae;Prevotellaceae Ga6A1 group	uPDI	Per quintile	3066	0.00568811	0.0117065	0.627044
Bacteria;Bacteroidetes;Bacteroidia;Bacteroidales;Prevotellaceae;Prevotellaceae Ga6A1 group	uPDI	Q2 vs. Q1	3066	-0.0123359	0.0460816	0.788932
Bacteria;Bacteroidetes;Bacteroidia;Bacteroidales;Prevotellaceae;Prevotellaceae Ga6A1 group	uPDI	Q3 vs. Q1	3066	0.0293448	0.050517	0.561315
Bacteria;Bacteroidetes;Bacteroidia;Bacteroidales;Prevotellaceae;Prevotellaceae Ga6A1 group	uPDI	Q4 vs. Q1	3066	0.0225589	0.0492651	0.647018
Bacteria;Bacteroidetes;Bacteroidia;Bacteroidales;Prevotellaceae;Prevotellaceae Ga6A1 group	uPDI	Q5 vs. Q1	3066	0.00929298	0.0518672	0.857805
Bacteria;Bacteroidetes;Bacteroidia;Bacteroidales;Rikenellaceae;Blvii28 wastewater-sludge group	hPDI	Per quintile	3066	-1.84992e-05	0.0108523	0.99864
Bacteria;Bacteroidetes;Bacteroidia;Bacteroidales;Rikenellaceae;Blvii28 wastewater-sludge group	hPDI	Q2 vs. Q1	3066	0.0766161	0.0429787	0.0746431
Bacteria;Bacteroidetes;Bacteroidia;Bacteroidales;Rikenellaceae;Blvii28 wastewater-sludge group	hPDI	Q3 vs. Q1	3066	-0.0364388	0.0462995	0.431268
Bacteria;Bacteroidetes;Bacteroidia;Bacteroidales;Rikenellaceae;Blvii28 wastewater-sludge group	hPDI	Q4 vs. Q1	3066	0.0303502	0.0455393	0.505117
Bacteria;Bacteroidetes;Bacteroidia;Bacteroidales;Rikenellaceae;Blvii28 wastewater-sludge group	hPDI	Q5 vs. Q1	3066	0.0301248	0.0495635	0.543319
Bacteria;Bacteroidetes;Bacteroidia;Bacteroidales;Rikenellaceae;Blvii28 wastewater-sludge group	PDI	Per quintile	3066	-0.0095958	0.0150653	0.52416
Bacteria;Bacteroidetes;Bacteroidia;Bacteroidales;Rikenellaceae;Blvii28 wastewater-sludge group	PDI	Q2 vs. Q1	3066	-0.0870534	0.0467148	0.0623911
Bacteria;Bacteroidetes;Bacteroidia;Bacteroidales;Rikenellaceae;Blvii28 wastewater-sludge group	PDI	Q3 vs. Q1	3066	-0.0330715	0.0500862	0.509066
Bacteria;Bacteroidetes;Bacteroidia;Bacteroidales;Rikenellaceae;Blvii28 wastewater-sludge group	PDI	Q4 vs. Q1	3066	-0.0704501	0.0561033	0.209217
Bacteria;Bacteroidetes;Bacteroidia;Bacteroidales;Rikenellaceae;Blvii28 wastewater-sludge group	PDI	Q5 vs. Q1	3066	-0.0527734	0.0638396	0.408433
Bacteria;Bacteroidetes;Bacteroidia;Bacteroidales;Rikenellaceae;Blvii28 wastewater-sludge group	uPDI	Per quintile	3066	-0.00777631	0.0108855	0.474997
Bacteria;Bacteroidetes;Bacteroidia;Bacteroidales;Rikenellaceae;Blvii28 wastewater-sludge group	uPDI	Q2 vs. Q1	3066	-0.0469743	0.0428097	0.272518
Bacteria;Bacteroidetes;Bacteroidia;Bacteroidales;Rikenellaceae;Blvii28 wastewater-sludge group	uPDI	Q3 vs. Q1	3066	-0.0390127	0.0469311	0.405818
Bacteria;Bacteroidetes;Bacteroidia;Bacteroidales;Rikenellaceae;Blvii28 wastewater-sludge group	uPDI	Q4 vs. Q1	3066	-0.0964164	0.0457699	0.035157
Bacteria;Bacteroidetes;Bacteroidia;Bacteroidales;Rikenellaceae;Blvii28 wastewater-sludge group	uPDI	Q5 vs. Q1	3066	-0.00222903	0.0481931	0.963109
Bacteria;Bacteroidetes;Bacteroidia;Bacteroidales;Tannerellaceae;Tannerella	hPDI	Per quintile	3066	-0.00534765	0.010949	0.625258
Bacteria;Bacteroidetes;Bacteroidia;Bacteroidales;Tannerellaceae;Tannerella	hPDI	Q2 vs. Q1	3066	0.0984347	0.0433333	0.0231125
Bacteria;Bacteroidetes;Bacteroidia;Bacteroidales;Tannerellaceae;Tannerella	hPDI	Q3 vs. Q1	3066	-0.0169133	0.0466807	0.717113
Bacteria;Bacteroidetes;Bacteroidia;Bacteroidales;Tannerellaceae;Tannerella	hPDI	Q4 vs. Q1	3066	-0.0342911	0.0459102	0.455113
Bacteria;Bacteroidetes;Bacteroidia;Bacteroidales;Tannerellaceae;Tannerella	hPDI	Q5 vs. Q1	3066	0.0582349	0.0499645	0.243806
Bacteria;Bacteroidetes;Bacteroidia;Bacteroidales;Tannerellaceae;Tannerella	PDI	Per quintile	3066	-0.00499813	0.0151984	0.742263
Bacteria;Bacteroidetes;Bacteroidia;Bacteroidales;Tannerellaceae;Tannerella	PDI	Q2 vs. Q1	3066	0.0149565	0.047158	0.751124
Bacteria;Bacteroidetes;Bacteroidia;Bacteroidales;Tannerellaceae;Tannerella	PDI	Q3 vs. Q1	3066	-0.00713348	0.0505585	0.887796
Bacteria;Bacteroidetes;Bacteroidia;Bacteroidales;Tannerellaceae;Tannerella	PDI	Q4 vs. Q1	3066	-0.0464638	0.0566254	0.411904
Bacteria;Bacteroidetes;Bacteroidia;Bacteroidales;Tannerellaceae;Tannerella	PDI	Q5 vs. Q1	3066	0.00840912	0.0644237	0.896148
Bacteria;Bacteroidetes;Bacteroidia;Bacteroidales;Tannerellaceae;Tannerella	uPDI	Per quintile	3066	-0.010823	0.0109822	0.324373
Bacteria;Bacteroidetes;Bacteroidia;Bacteroidales;Tannerellaceae;Tannerella	uPDI	Q2 vs. Q1	3066	-0.048398	0.0431673	0.262214
Bacteria;Bacteroidetes;Bacteroidia;Bacteroidales;Tannerellaceae;Tannerella	uPDI	Q3 vs. Q1	3066	-0.0614398	0.0473218	0.19417
Bacteria;Bacteroidetes;Bacteroidia;Bacteroidales;Tannerellaceae;Tannerella	uPDI	Q4 vs. Q1	3066	-0.13172	0.0461484	0.00431359
Bacteria;Bacteroidetes;Bacteroidia;Bacteroidales;Tannerellaceae;Tannerella	uPDI	Q5 vs. Q1	3066	0.00394948	0.0485837	0.935209
Bacteria;Cyanobacteria;Melainabacteria;Gastranaerophilales;Clostridium sp. CAG:306;__	hPDI	Per quintile	3066	-0.00315746	0.00790076	0.689421
Bacteria;Cyanobacteria;Melainabacteria;Gastranaerophilales;Clostridium sp. CAG:306;__	hPDI	Q2 vs. Q1	3066	0.0321865	0.0313341	0.304325
Bacteria;Cyanobacteria;Melainabacteria;Gastranaerophilales;Clostridium sp. CAG:306;__	hPDI	Q3 vs. Q1	3066	0.0137796	0.0337536	0.683096
Bacteria;Cyanobacteria;Melainabacteria;Gastranaerophilales;Clostridium sp. CAG:306;__	hPDI	Q4 vs. Q1	3066	0.0144523	0.0331922	0.663263
Bacteria;Cyanobacteria;Melainabacteria;Gastranaerophilales;Clostridium sp. CAG:306;__	hPDI	Q5 vs. Q1	3066	-0.00935203	0.0361206	0.795704
Bacteria;Cyanobacteria;Melainabacteria;Gastranaerophilales;Clostridium sp. CAG:306;__	PDI	Per quintile	3066	-4.01864e-05	0.0109645	0.997076
Bacteria;Cyanobacteria;Melainabacteria;Gastranaerophilales;Clostridium sp. CAG:306;__	PDI	Q2 vs. Q1	3066	-0.0254468	0.0340393	0.454718
Bacteria;Cyanobacteria;Melainabacteria;Gastranaerophilales;Clostridium sp. CAG:306;__	PDI	Q3 vs. Q1	3066	-0.0256147	0.0364911	0.482714
Bacteria;Cyanobacteria;Melainabacteria;Gastranaerophilales;Clostridium sp. CAG:306;__	PDI	Q4 vs. Q1	3066	-0.027072	0.0408631	0.507648
Bacteria;Cyanobacteria;Melainabacteria;Gastranaerophilales;Clostridium sp. CAG:306;__	PDI	Q5 vs. Q1	3066	0.00462837	0.0464809	0.920681
Bacteria;Cyanobacteria;Melainabacteria;Gastranaerophilales;Clostridium sp. CAG:306;__	uPDI	Per quintile	3066	-0.000678296	0.0079256	0.931798
Bacteria;Cyanobacteria;Melainabacteria;Gastranaerophilales;Clostridium sp. CAG:306;__	uPDI	Q2 vs. Q1	3066	-0.00231625	0.031194	0.940809
Bacteria;Cyanobacteria;Melainabacteria;Gastranaerophilales;Clostridium sp. CAG:306;__	uPDI	Q3 vs. Q1	3066	-0.0579745	0.0341948	0.089996
Bacteria;Cyanobacteria;Melainabacteria;Gastranaerophilales;Clostridium sp. CAG:306;__	uPDI	Q4 vs. Q1	3066	-0.000527963	0.0333445	0.987367
Bacteria;Cyanobacteria;Melainabacteria;Gastranaerophilales;Clostridium sp. CAG:306;__	uPDI	Q5 vs. Q1	3066	0.00116388	0.0350961	0.973545
Bacteria;Cyanobacteria;Melainabacteria;Gastranaerophilales;uncultured rumen bacterium;__	hPDI	Per quintile	3066	0.00179481	0.0081728	0.826177
Bacteria;Cyanobacteria;Melainabacteria;Gastranaerophilales;uncultured rumen bacterium;__	hPDI	Q2 vs. Q1	3066	0.0533205	0.0324262	0.1001
Bacteria;Cyanobacteria;Melainabacteria;Gastranaerophilales;uncultured rumen bacterium;__	hPDI	Q3 vs. Q1	3066	0.015385	0.0349279	0.659591
Bacteria;Cyanobacteria;Melainabacteria;Gastranaerophilales;uncultured rumen bacterium;__	hPDI	Q4 vs. Q1	3066	0.0101067	0.0343369	0.768499
Bacteria;Cyanobacteria;Melainabacteria;Gastranaerophilales;uncultured rumen bacterium;__	hPDI	Q5 vs. Q1	3066	0.0353513	0.0373599	0.344027
Bacteria;Cyanobacteria;Melainabacteria;Gastranaerophilales;uncultured rumen bacterium;__	PDI	Per quintile	3066	0.00472989	0.0113351	0.676474
Bacteria;Cyanobacteria;Melainabacteria;Gastranaerophilales;uncultured rumen bacterium;__	PDI	Q2 vs. Q1	3066	-0.0182956	0.035218	0.603415
Bacteria;Cyanobacteria;Melainabacteria;Gastranaerophilales;uncultured rumen bacterium;__	PDI	Q3 vs. Q1	3066	-0.0448872	0.0377484	0.234394
Bacteria;Cyanobacteria;Melainabacteria;Gastranaerophilales;uncultured rumen bacterium;__	PDI	Q4 vs. Q1	3066	-0.00512373	0.042255	0.903487
Bacteria;Cyanobacteria;Melainabacteria;Gastranaerophilales;uncultured rumen bacterium;__	PDI	Q5 vs. Q1	3066	0.0227514	0.0480412	0.635798
Bacteria;Cyanobacteria;Melainabacteria;Gastranaerophilales;uncultured rumen bacterium;__	uPDI	Per quintile	3066	-0.00142958	0.00819795	0.861565
Bacteria;Cyanobacteria;Melainabacteria;Gastranaerophilales;uncultured rumen bacterium;__	uPDI	Q2 vs. Q1	3066	0.0322287	0.0322993	0.31837
Bacteria;Cyanobacteria;Melainabacteria;Gastranaerophilales;uncultured rumen bacterium;__	uPDI	Q3 vs. Q1	3066	-0.00778713	0.035403	0.825905
Bacteria;Cyanobacteria;Melainabacteria;Gastranaerophilales;uncultured rumen bacterium;__	uPDI	Q4 vs. Q1	3066	0.0301094	0.0345166	0.383036
Bacteria;Cyanobacteria;Melainabacteria;Gastranaerophilales;uncultured rumen bacterium;__	uPDI	Q5 vs. Q1	3066	-0.0106746	0.0363102	0.768771
Bacteria;Cyanobacteria;Oxyphotobacteria;Nostocales;Chroococcidiopsaceae;Aliterella CENA595	hPDI	Per quintile	3066	-0.00703306	0.00939813	0.454251
Bacteria;Cyanobacteria;Oxyphotobacteria;Nostocales;Chroococcidiopsaceae;Aliterella CENA595	hPDI	Q2 vs. Q1	3066	0.0181281	0.0373067	0.627023
Bacteria;Cyanobacteria;Oxyphotobacteria;Nostocales;Chroococcidiopsaceae;Aliterella CENA595	hPDI	Q3 vs. Q1	3066	-0.0204999	0.0401845	0.60995
Bacteria;Cyanobacteria;Oxyphotobacteria;Nostocales;Chroococcidiopsaceae;Aliterella CENA595	hPDI	Q4 vs. Q1	3066	-0.0279824	0.0395018	0.478707
Bacteria;Cyanobacteria;Oxyphotobacteria;Nostocales;Chroococcidiopsaceae;Aliterella CENA595	hPDI	Q5 vs. Q1	3066	-0.0065947	0.0429778	0.878048
Bacteria;Cyanobacteria;Oxyphotobacteria;Nostocales;Chroococcidiopsaceae;Aliterella CENA595	PDI	Per quintile	3066	-0.0175814	0.0130301	0.177242
Bacteria;Cyanobacteria;Oxyphotobacteria;Nostocales;Chroococcidiopsaceae;Aliterella CENA595	PDI	Q2 vs. Q1	3066	0.0299306	0.040499	0.45988
Bacteria;Cyanobacteria;Oxyphotobacteria;Nostocales;Chroococcidiopsaceae;Aliterella CENA595	PDI	Q3 vs. Q1	3066	0.021136	0.043407	0.626311
Bacteria;Cyanobacteria;Oxyphotobacteria;Nostocales;Chroococcidiopsaceae;Aliterella CENA595	PDI	Q4 vs. Q1	3066	-0.0288627	0.0485847	0.552466
Bacteria;Cyanobacteria;Oxyphotobacteria;Nostocales;Chroococcidiopsaceae;Aliterella CENA595	PDI	Q5 vs. Q1	3066	-0.0643804	0.0552311	0.243754
Bacteria;Cyanobacteria;Oxyphotobacteria;Nostocales;Chroococcidiopsaceae;Aliterella CENA595	uPDI	Per quintile	3066	0.0053369	0.00942729	0.571318
Bacteria;Cyanobacteria;Oxyphotobacteria;Nostocales;Chroococcidiopsaceae;Aliterella CENA595	uPDI	Q2 vs. Q1	3066	0.024124	0.0371617	0.516233
Bacteria;Cyanobacteria;Oxyphotobacteria;Nostocales;Chroococcidiopsaceae;Aliterella CENA595	uPDI	Q3 vs. Q1	3066	0.0308802	0.0407318	0.44837
Bacteria;Cyanobacteria;Oxyphotobacteria;Nostocales;Chroococcidiopsaceae;Aliterella CENA595	uPDI	Q4 vs. Q1	3066	0.0356755	0.0397105	0.368978
Bacteria;Cyanobacteria;Oxyphotobacteria;Nostocales;Chroococcidiopsaceae;Aliterella CENA595	uPDI	Q5 vs. Q1	3066	0.0160596	0.0417688	0.700618
Bacteria;Firmicutes;Bacilli;Bacillales;Bacillaceae;Caldibacillus	hPDI	Per quintile	3066	2.10582e-05	0.00979966	0.998285
Bacteria;Firmicutes;Bacilli;Bacillales;Bacillaceae;Caldibacillus	hPDI	Q2 vs. Q1	3066	-0.020223	0.038818	0.602388
Bacteria;Firmicutes;Bacilli;Bacillales;Bacillaceae;Caldibacillus	hPDI	Q3 vs. Q1	3066	0.0148298	0.041818	0.722869
Bacteria;Firmicutes;Bacilli;Bacillales;Bacillaceae;Caldibacillus	hPDI	Q4 vs. Q1	3066	0.0427352	0.0411342	0.298842
Bacteria;Firmicutes;Bacilli;Bacillales;Bacillaceae;Caldibacillus	hPDI	Q5 vs. Q1	3066	-0.0449439	0.0447709	0.315445
Bacteria;Firmicutes;Bacilli;Bacillales;Bacillaceae;Caldibacillus	PDI	Per quintile	3066	0.000159693	0.0136068	0.990636
Bacteria;Firmicutes;Bacilli;Bacillales;Bacillaceae;Caldibacillus	PDI	Q2 vs. Q1	3066	-0.0201773	0.0421894	0.632469
Bacteria;Firmicutes;Bacilli;Bacillales;Bacillaceae;Caldibacillus	PDI	Q3 vs. Q1	3066	0.0177083	0.0452359	0.695453
Bacteria;Firmicutes;Bacilli;Bacillales;Bacillaceae;Caldibacillus	PDI	Q4 vs. Q1	3066	-0.0375613	0.0506747	0.458558
Bacteria;Firmicutes;Bacilli;Bacillales;Bacillaceae;Caldibacillus	PDI	Q5 vs. Q1	3066	0.0109575	0.0576687	0.849302
Bacteria;Firmicutes;Bacilli;Bacillales;Bacillaceae;Caldibacillus	uPDI	Per quintile	3066	0.0072622	0.00982958	0.460022
Bacteria;Firmicutes;Bacilli;Bacillales;Bacillaceae;Caldibacillus	uPDI	Q2 vs. Q1	3066	0.0656984	0.0386464	0.0891329
Bacteria;Firmicutes;Bacilli;Bacillales;Bacillaceae;Caldibacillus	uPDI	Q3 vs. Q1	3066	0.100306	0.0423679	0.0179087
Bacteria;Firmicutes;Bacilli;Bacillales;Bacillaceae;Caldibacillus	uPDI	Q4 vs. Q1	3066	0.0486254	0.0413212	0.239289
Bacteria;Firmicutes;Bacilli;Bacillales;Bacillaceae;Caldibacillus	uPDI	Q5 vs. Q1	3066	0.0312145	0.0435142	0.473163
Bacteria;Firmicutes;Bacilli;Bacillales;Family XII;Exiguobacterium	hPDI	Per quintile	3066	-0.0145022	0.012677	0.252632
Bacteria;Firmicutes;Bacilli;Bacillales;Family XII;Exiguobacterium	hPDI	Q2 vs. Q1	3066	0.029769	0.0501828	0.55304
Bacteria;Firmicutes;Bacilli;Bacillales;Family XII;Exiguobacterium	hPDI	Q3 vs. Q1	3066	0.131564	0.0540587	0.0149443
Bacteria;Firmicutes;Bacilli;Bacillales;Family XII;Exiguobacterium	hPDI	Q4 vs. Q1	3066	-0.0141284	0.0531639	0.79043
Bacteria;Firmicutes;Bacilli;Bacillales;Family XII;Exiguobacterium	hPDI	Q5 vs. Q1	3066	-0.0663047	0.0578573	0.251794
Bacteria;Firmicutes;Bacilli;Bacillales;Family XII;Exiguobacterium	PDI	Per quintile	3066	0.000899833	0.0175987	0.959221
Bacteria;Firmicutes;Bacilli;Bacillales;Family XII;Exiguobacterium	PDI	Q2 vs. Q1	3066	-0.0100074	0.0546244	0.854638
Bacteria;Firmicutes;Bacilli;Bacillales;Family XII;Exiguobacterium	PDI	Q3 vs. Q1	3066	0.0173478	0.0585621	0.767056
Bacteria;Firmicutes;Bacilli;Bacillales;Family XII;Exiguobacterium	PDI	Q4 vs. Q1	3066	0.0207758	0.0655863	0.751418
Bacteria;Firmicutes;Bacilli;Bacillales;Family XII;Exiguobacterium	PDI	Q5 vs. Q1	3066	-0.0138792	0.0746143	0.852435
Bacteria;Firmicutes;Bacilli;Bacillales;Family XII;Exiguobacterium	uPDI	Per quintile	3066	0.018906	0.0127145	0.137025
Bacteria;Firmicutes;Bacilli;Bacillales;Family XII;Exiguobacterium	uPDI	Q2 vs. Q1	3066	0.123864	0.0500068	0.0132513
Bacteria;Firmicutes;Bacilli;Bacillales;Family XII;Exiguobacterium	uPDI	Q3 vs. Q1	3066	0.0108487	0.0548189	0.843122
Bacteria;Firmicutes;Bacilli;Bacillales;Family XII;Exiguobacterium	uPDI	Q4 vs. Q1	3066	0.0881564	0.0534584	0.0991347
Bacteria;Firmicutes;Bacilli;Bacillales;Family XII;Exiguobacterium	uPDI	Q5 vs. Q1	3066	0.10759	0.0562756	0.0558964
Bacteria;Firmicutes;Bacilli;Bacillales;Staphylococcaceae;__	hPDI	Per quintile	3066	-0.0138774	0.0100783	0.168526
Bacteria;Firmicutes;Bacilli;Bacillales;Staphylococcaceae;__	hPDI	Q2 vs. Q1	3066	0.027914	0.0399775	0.485025
Bacteria;Firmicutes;Bacilli;Bacillales;Staphylococcaceae;__	hPDI	Q3 vs. Q1	3066	0.0724879	0.0430605	0.0922982
Bacteria;Firmicutes;Bacilli;Bacillales;Staphylococcaceae;__	hPDI	Q4 vs. Q1	3066	-0.0347847	0.0423249	0.411163
Bacteria;Firmicutes;Bacilli;Bacillales;Staphylococcaceae;__	hPDI	Q5 vs. Q1	3066	-0.043439	0.0460468	0.345493
Bacteria;Firmicutes;Bacilli;Bacillales;Staphylococcaceae;__	PDI	Per quintile	3066	-0.0129947	0.0139761	0.352485
Bacteria;Firmicutes;Bacilli;Bacillales;Staphylococcaceae;__	PDI	Q2 vs. Q1	3066	-0.038306	0.0434668	0.378172
Bacteria;Firmicutes;Bacilli;Bacillales;Staphylococcaceae;__	PDI	Q3 vs. Q1	3066	-0.0105615	0.0465857	0.820649
Bacteria;Firmicutes;Bacilli;Bacillales;Staphylococcaceae;__	PDI	Q4 vs. Q1	3066	-0.0404883	0.0521367	0.437407
Bacteria;Firmicutes;Bacilli;Bacillales;Staphylococcaceae;__	PDI	Q5 vs. Q1	3066	-0.0653516	0.0592605	0.270121
Bacteria;Firmicutes;Bacilli;Bacillales;Staphylococcaceae;__	uPDI	Per quintile	3066	0.00185606	0.0101121	0.854367
Bacteria;Firmicutes;Bacilli;Bacillales;Staphylococcaceae;__	uPDI	Q2 vs. Q1	3066	-0.0531835	0.03986	0.182119
Bacteria;Firmicutes;Bacilli;Bacillales;Staphylococcaceae;__	uPDI	Q3 vs. Q1	3066	-0.00374463	0.0436878	0.931694
Bacteria;Firmicutes;Bacilli;Bacillales;Staphylococcaceae;__	uPDI	Q4 vs. Q1	3066	-0.0304174	0.0425898	0.475106
Bacteria;Firmicutes;Bacilli;Bacillales;Staphylococcaceae;__	uPDI	Q5 vs. Q1	3066	0.00470392	0.0447887	0.916356
Bacteria;Firmicutes;Bacilli;Lactobacillales;__;__	hPDI	Per quintile	3066	-0.00237764	0.012873	0.853464
Bacteria;Firmicutes;Bacilli;Lactobacillales;__;__	hPDI	Q2 vs. Q1	3066	0.0426133	0.0510482	0.403849
Bacteria;Firmicutes;Bacilli;Lactobacillales;__;__	hPDI	Q3 vs. Q1	3066	0.012064	0.0549901	0.82635
Bacteria;Firmicutes;Bacilli;Lactobacillales;__;__	hPDI	Q4 vs. Q1	3066	-0.0257478	0.0540763	0.633975
Bacteria;Firmicutes;Bacilli;Lactobacillales;__;__	hPDI	Q5 vs. Q1	3066	0.0308828	0.0588479	0.599729
Bacteria;Firmicutes;Bacilli;Lactobacillales;__;__	PDI	Per quintile	3066	0.0161842	0.0178626	0.364916
Bacteria;Firmicutes;Bacilli;Lactobacillales;__;__	PDI	Q2 vs. Q1	3066	0.0567712	0.0554365	0.305799
Bacteria;Firmicutes;Bacilli;Lactobacillales;__;__	PDI	Q3 vs. Q1	3066	0.104573	0.0594309	0.0784786
Bacteria;Firmicutes;Bacilli;Lactobacillales;__;__	PDI	Q4 vs. Q1	3066	0.0457776	0.0665545	0.491565
Bacteria;Firmicutes;Bacilli;Lactobacillales;__;__	PDI	Q5 vs. Q1	3066	0.0813622	0.075709	0.282522
Bacteria;Firmicutes;Bacilli;Lactobacillales;__;__	uPDI	Per quintile	3066	-0.025254	0.012905	0.0503579
Bacteria;Firmicutes;Bacilli;Lactobacillales;__;__	uPDI	Q2 vs. Q1	3066	0.00630304	0.0508074	0.90127
Bacteria;Firmicutes;Bacilli;Lactobacillales;__;__	uPDI	Q3 vs. Q1	3066	0.0151084	0.0556953	0.786185
Bacteria;Firmicutes;Bacilli;Lactobacillales;__;__	uPDI	Q4 vs. Q1	3066	-0.0613772	0.054311	0.258432
Bacteria;Firmicutes;Bacilli;Lactobacillales;__;__	uPDI	Q5 vs. Q1	3066	-0.101668	0.0571664	0.0753274
Bacteria;Firmicutes;Bacilli;Lactobacillales;Carnobacteriaceae;Jeotgalibaca	hPDI	Per quintile	3066	-0.0292361	0.0124275	0.0186458
Bacteria;Firmicutes;Bacilli;Lactobacillales;Carnobacteriaceae;Jeotgalibaca	hPDI	Q2 vs. Q1	3066	0.00540359	0.0492782	0.912683
Bacteria;Firmicutes;Bacilli;Lactobacillales;Carnobacteriaceae;Jeotgalibaca	hPDI	Q3 vs. Q1	3066	0.041558	0.0530813	0.433678
Bacteria;Firmicutes;Bacilli;Lactobacillales;Carnobacteriaceae;Jeotgalibaca	hPDI	Q4 vs. Q1	3066	-0.101551	0.0521883	0.0516716
Bacteria;Firmicutes;Bacilli;Lactobacillales;Carnobacteriaceae;Jeotgalibaca	hPDI	Q5 vs. Q1	3066	-0.0944612	0.0567863	0.0962222
Bacteria;Firmicutes;Bacilli;Lactobacillales;Carnobacteriaceae;Jeotgalibaca	PDI	Per quintile	3066	-0.00873149	0.017255	0.612838
Bacteria;Firmicutes;Bacilli;Lactobacillales;Carnobacteriaceae;Jeotgalibaca	PDI	Q2 vs. Q1	3066	-0.0728122	0.0535914	0.174255
Bacteria;Firmicutes;Bacilli;Lactobacillales;Carnobacteriaceae;Jeotgalibaca	PDI	Q3 vs. Q1	3066	-0.045068	0.0574457	0.432728
Bacteria;Firmicutes;Bacilli;Lactobacillales;Carnobacteriaceae;Jeotgalibaca	PDI	Q4 vs. Q1	3066	-0.0104511	0.0643136	0.870911
Bacteria;Firmicutes;Bacilli;Lactobacillales;Carnobacteriaceae;Jeotgalibaca	PDI	Q5 vs. Q1	3066	-0.0749719	0.0731343	0.305303
Bacteria;Firmicutes;Bacilli;Lactobacillales;Carnobacteriaceae;Jeotgalibaca	uPDI	Per quintile	3066	0.0147663	0.0124742	0.236513
Bacteria;Firmicutes;Bacilli;Lactobacillales;Carnobacteriaceae;Jeotgalibaca	uPDI	Q2 vs. Q1	3066	0.0162261	0.0491443	0.741269
Bacteria;Firmicutes;Bacilli;Lactobacillales;Carnobacteriaceae;Jeotgalibaca	uPDI	Q3 vs. Q1	3066	-0.000298972	0.053869	0.995572
Bacteria;Firmicutes;Bacilli;Lactobacillales;Carnobacteriaceae;Jeotgalibaca	uPDI	Q4 vs. Q1	3066	0.0656078	0.0525243	0.211631
Bacteria;Firmicutes;Bacilli;Lactobacillales;Carnobacteriaceae;Jeotgalibaca	uPDI	Q5 vs. Q1	3066	0.0496546	0.0552668	0.368945
Bacteria;Firmicutes;Bacilli;Lactobacillales;Enterococcaceae;__	hPDI	Per quintile	3066	-0.00479616	0.00801575	0.549612
Bacteria;Firmicutes;Bacilli;Lactobacillales;Enterococcaceae;__	hPDI	Q2 vs. Q1	3066	-0.00572029	0.0318147	0.857309
Bacteria;Firmicutes;Bacilli;Lactobacillales;Enterococcaceae;__	hPDI	Q3 vs. Q1	3066	0.00681246	0.0342691	0.842424
Bacteria;Firmicutes;Bacilli;Lactobacillales;Enterococcaceae;__	hPDI	Q4 vs. Q1	3066	0.00839145	0.033688	0.803289
Bacteria;Firmicutes;Bacilli;Lactobacillales;Enterococcaceae;__	hPDI	Q5 vs. Q1	3066	-0.0377165	0.0366532	0.303476
Bacteria;Firmicutes;Bacilli;Lactobacillales;Enterococcaceae;__	PDI	Per quintile	3066	-0.0249789	0.0111078	0.0245268
Bacteria;Firmicutes;Bacilli;Lactobacillales;Enterococcaceae;__	PDI	Q2 vs. Q1	3066	0.0164771	0.0345277	0.63321
Bacteria;Firmicutes;Bacilli;Lactobacillales;Enterococcaceae;__	PDI	Q3 vs. Q1	3066	-0.0313998	0.0370076	0.396176
Bacteria;Firmicutes;Bacilli;Lactobacillales;Enterococcaceae;__	PDI	Q4 vs. Q1	3066	-0.0529229	0.0414234	0.201388
Bacteria;Firmicutes;Bacilli;Lactobacillales;Enterococcaceae;__	PDI	Q5 vs. Q1	3066	-0.0929317	0.0470923	0.0484507
Bacteria;Firmicutes;Bacilli;Lactobacillales;Enterococcaceae;__	uPDI	Per quintile	3066	0.00857646	0.00803927	0.286053
Bacteria;Firmicutes;Bacilli;Lactobacillales;Enterococcaceae;__	uPDI	Q2 vs. Q1	3066	0.0588847	0.0316777	0.0630458
Bacteria;Firmicutes;Bacilli;Lactobacillales;Enterococcaceae;__	uPDI	Q3 vs. Q1	3066	0.0377264	0.0347212	0.277236
Bacteria;Firmicutes;Bacilli;Lactobacillales;Enterococcaceae;__	uPDI	Q4 vs. Q1	3066	0.0460109	0.0338511	0.174079
Bacteria;Firmicutes;Bacilli;Lactobacillales;Enterococcaceae;__	uPDI	Q5 vs. Q1	3066	0.0430753	0.0356074	0.226384
Bacteria;Firmicutes;Bacilli;Lactobacillales;Enterococcaceae;Tetragenococcus	hPDI	Per quintile	3066	0.0182272	0.011985	0.128303
Bacteria;Firmicutes;Bacilli;Lactobacillales;Enterococcaceae;Tetragenococcus	hPDI	Q2 vs. Q1	3066	0.0667325	0.0474784	0.159862
Bacteria;Firmicutes;Bacilli;Lactobacillales;Enterococcaceae;Tetragenococcus	hPDI	Q3 vs. Q1	3066	0.114351	0.0511482	0.0253734
Bacteria;Firmicutes;Bacilli;Lactobacillales;Enterococcaceae;Tetragenococcus	hPDI	Q4 vs. Q1	3066	0.0548036	0.0503148	0.276059
Bacteria;Firmicutes;Bacilli;Lactobacillales;Enterococcaceae;Tetragenococcus	hPDI	Q5 vs. Q1	3066	0.0962247	0.0547651	0.0789102
Bacteria;Firmicutes;Bacilli;Lactobacillales;Enterococcaceae;Tetragenococcus	PDI	Per quintile	3066	0.0283786	0.0166414	0.0881386
Bacteria;Firmicutes;Bacilli;Lactobacillales;Enterococcaceae;Tetragenococcus	PDI	Q2 vs. Q1	3066	0.0910804	0.0515831	0.0774456
Bacteria;Firmicutes;Bacilli;Lactobacillales;Enterococcaceae;Tetragenococcus	PDI	Q3 vs. Q1	3066	0.106623	0.0553096	0.0538866
Bacteria;Firmicutes;Bacilli;Lactobacillales;Enterococcaceae;Tetragenococcus	PDI	Q4 vs. Q1	3066	0.0766289	0.0619641	0.216211
Bacteria;Firmicutes;Bacilli;Lactobacillales;Enterococcaceae;Tetragenococcus	PDI	Q5 vs. Q1	3066	0.146644	0.0705225	0.0375809
Bacteria;Firmicutes;Bacilli;Lactobacillales;Enterococcaceae;Tetragenococcus	uPDI	Per quintile	3066	0.00139489	0.0120273	0.907671
Bacteria;Firmicutes;Bacilli;Lactobacillales;Enterococcaceae;Tetragenococcus	uPDI	Q2 vs. Q1	3066	-0.00113203	0.0473225	0.980915
Bacteria;Firmicutes;Bacilli;Lactobacillales;Enterococcaceae;Tetragenococcus	uPDI	Q3 vs. Q1	3066	-0.0190016	0.0518805	0.714174
Bacteria;Firmicutes;Bacilli;Lactobacillales;Enterococcaceae;Tetragenococcus	uPDI	Q4 vs. Q1	3066	0.0104306	0.0506004	0.836684
Bacteria;Firmicutes;Bacilli;Lactobacillales;Enterococcaceae;Tetragenococcus	uPDI	Q5 vs. Q1	3066	0.00274282	0.0532912	0.958952
Bacteria;Firmicutes;Bacilli;Lactobacillales;Lactobacillaceae;Pediococcus	hPDI	Per quintile	3066	0.0169032	0.0129933	0.193287
Bacteria;Firmicutes;Bacilli;Lactobacillales;Lactobacillaceae;Pediococcus	hPDI	Q2 vs. Q1	3066	-0.0294191	0.0515316	0.568072
Bacteria;Firmicutes;Bacilli;Lactobacillales;Lactobacillaceae;Pediococcus	hPDI	Q3 vs. Q1	3066	0.0722755	0.0555095	0.192903
Bacteria;Firmicutes;Bacilli;Lactobacillales;Lactobacillaceae;Pediococcus	hPDI	Q4 vs. Q1	3066	0.0128637	0.0545802	0.813678
Bacteria;Firmicutes;Bacilli;Lactobacillales;Lactobacillaceae;Pediococcus	hPDI	Q5 vs. Q1	3066	0.0618334	0.0593919	0.297825
Bacteria;Firmicutes;Bacilli;Lactobacillales;Lactobacillaceae;Pediococcus	PDI	Per quintile	3066	0.0232297	0.0180275	0.197547
Bacteria;Firmicutes;Bacilli;Lactobacillales;Lactobacillaceae;Pediococcus	PDI	Q2 vs. Q1	3066	-0.0209123	0.0559705	0.70868
Bacteria;Firmicutes;Bacilli;Lactobacillales;Lactobacillaceae;Pediococcus	PDI	Q3 vs. Q1	3066	0.0370184	0.0599982	0.53724
Bacteria;Firmicutes;Bacilli;Lactobacillales;Lactobacillaceae;Pediococcus	PDI	Q4 vs. Q1	3066	0.114456	0.0671768	0.0884181
Bacteria;Firmicutes;Bacilli;Lactobacillales;Lactobacillaceae;Pediococcus	PDI	Q5 vs. Q1	3066	0.0449121	0.0763981	0.55662
Bacteria;Firmicutes;Bacilli;Lactobacillales;Lactobacillaceae;Pediococcus	uPDI	Per quintile	3066	-0.00742411	0.0130365	0.569025
Bacteria;Firmicutes;Bacilli;Lactobacillales;Lactobacillaceae;Pediococcus	uPDI	Q2 vs. Q1	3066	0.0191624	0.0513525	0.709033
Bacteria;Firmicutes;Bacilli;Lactobacillales;Lactobacillaceae;Pediococcus	uPDI	Q3 vs. Q1	3066	0.0166001	0.0562906	0.768071
Bacteria;Firmicutes;Bacilli;Lactobacillales;Lactobacillaceae;Pediococcus	uPDI	Q4 vs. Q1	3066	-0.0277743	0.0548874	0.61284
Bacteria;Firmicutes;Bacilli;Lactobacillales;Lactobacillaceae;Pediococcus	uPDI	Q5 vs. Q1	3066	-0.0171384	0.0577598	0.766682
Bacteria;Firmicutes;Bacilli;Lactobacillales;Leuconostocaceae;Fructobacillus	hPDI	Per quintile	3066	-0.00581899	0.00818404	0.477074
Bacteria;Firmicutes;Bacilli;Lactobacillales;Leuconostocaceae;Fructobacillus	hPDI	Q2 vs. Q1	3066	0.0110973	0.0324209	0.732133
Bacteria;Firmicutes;Bacilli;Lactobacillales;Leuconostocaceae;Fructobacillus	hPDI	Q3 vs. Q1	3066	0.0293581	0.0349278	0.400607
Bacteria;Firmicutes;Bacilli;Lactobacillales;Leuconostocaceae;Fructobacillus	hPDI	Q4 vs. Q1	3066	-0.00879982	0.0343629	0.797885
Bacteria;Firmicutes;Bacilli;Lactobacillales;Leuconostocaceae;Fructobacillus	hPDI	Q5 vs. Q1	3066	-0.0226747	0.0374048	0.544385
Bacteria;Firmicutes;Bacilli;Lactobacillales;Leuconostocaceae;Fructobacillus	PDI	Per quintile	3066	0.000622745	0.0113683	0.956314
Bacteria;Firmicutes;Bacilli;Lactobacillales;Leuconostocaceae;Fructobacillus	PDI	Q2 vs. Q1	3066	0.00796991	0.035238	0.821066
Bacteria;Firmicutes;Bacilli;Lactobacillales;Leuconostocaceae;Fructobacillus	PDI	Q3 vs. Q1	3066	-0.00386031	0.0377864	0.918629
Bacteria;Firmicutes;Bacilli;Lactobacillales;Leuconostocaceae;Fructobacillus	PDI	Q4 vs. Q1	3066	0.0116152	0.0423392	0.783827
Bacteria;Firmicutes;Bacilli;Lactobacillales;Leuconostocaceae;Fructobacillus	PDI	Q5 vs. Q1	3066	0.000999669	0.0481964	0.983452
Bacteria;Firmicutes;Bacilli;Lactobacillales;Leuconostocaceae;Fructobacillus	uPDI	Per quintile	3066	-0.00173322	0.00821038	0.832808
Bacteria;Firmicutes;Bacilli;Lactobacillales;Leuconostocaceae;Fructobacillus	uPDI	Q2 vs. Q1	3066	-0.0161211	0.0322659	0.617334
Bacteria;Firmicutes;Bacilli;Lactobacillales;Leuconostocaceae;Fructobacillus	uPDI	Q3 vs. Q1	3066	-0.0665652	0.035375	0.0598769
Bacteria;Firmicutes;Bacilli;Lactobacillales;Leuconostocaceae;Fructobacillus	uPDI	Q4 vs. Q1	3066	0.0153273	0.0345046	0.65689
Bacteria;Firmicutes;Bacilli;Lactobacillales;Leuconostocaceae;Fructobacillus	uPDI	Q5 vs. Q1	3066	-0.0199091	0.0363474	0.583867
Bacteria;Firmicutes;Bacilli;Lactobacillales;Leuconostocaceae;Weissella	hPDI	Per quintile	3066	0.00363369	0.0118569	0.759253
Bacteria;Firmicutes;Bacilli;Lactobacillales;Leuconostocaceae;Weissella	hPDI	Q2 vs. Q1	3066	-0.0138534	0.0470162	0.76826
Bacteria;Firmicutes;Bacilli;Lactobacillales;Leuconostocaceae;Weissella	hPDI	Q3 vs. Q1	3066	0.0410192	0.0506476	0.418001
Bacteria;Firmicutes;Bacilli;Lactobacillales;Leuconostocaceae;Weissella	hPDI	Q4 vs. Q1	3066	-0.00445737	0.0498097	0.928694
Bacteria;Firmicutes;Bacilli;Lactobacillales;Leuconostocaceae;Weissella	hPDI	Q5 vs. Q1	3066	0.0112928	0.0542072	0.834975
Bacteria;Firmicutes;Bacilli;Lactobacillales;Leuconostocaceae;Weissella	PDI	Per quintile	3066	0.00230723	0.0164574	0.888507
Bacteria;Firmicutes;Bacilli;Lactobacillales;Leuconostocaceae;Weissella	PDI	Q2 vs. Q1	3066	0.0278067	0.0510459	0.585933
Bacteria;Firmicutes;Bacilli;Lactobacillales;Leuconostocaceae;Weissella	PDI	Q3 vs. Q1	3066	0.0954868	0.0547259	0.0810159
Bacteria;Firmicutes;Bacilli;Lactobacillales;Leuconostocaceae;Weissella	PDI	Q4 vs. Q1	3066	0.00785541	0.0612905	0.898017
Bacteria;Firmicutes;Bacilli;Lactobacillales;Leuconostocaceae;Weissella	PDI	Q5 vs. Q1	3066	0.0143158	0.0697279	0.837331
Bacteria;Firmicutes;Bacilli;Lactobacillales;Leuconostocaceae;Weissella	uPDI	Per quintile	3066	0.0216412	0.0118879	0.0686928
Bacteria;Firmicutes;Bacilli;Lactobacillales;Leuconostocaceae;Weissella	uPDI	Q2 vs. Q1	3066	0.0187634	0.0467958	0.688447
Bacteria;Firmicutes;Bacilli;Lactobacillales;Leuconostocaceae;Weissella	uPDI	Q3 vs. Q1	3066	-0.0121343	0.0512989	0.813013
Bacteria;Firmicutes;Bacilli;Lactobacillales;Leuconostocaceae;Weissella	uPDI	Q4 vs. Q1	3066	0.0600943	0.0500257	0.229647
Bacteria;Firmicutes;Bacilli;Lactobacillales;Leuconostocaceae;Weissella	uPDI	Q5 vs. Q1	3066	0.0936154	0.0526619	0.0754583
Bacteria;Firmicutes;Bacilli;Lactobacillales;Streptococcaceae;Anthococcus	hPDI	Per quintile	3066	0.0206026	0.0118433	0.0819298
Bacteria;Firmicutes;Bacilli;Lactobacillales;Streptococcaceae;Anthococcus	hPDI	Q2 vs. Q1	3066	0.0587468	0.0469355	0.210697
Bacteria;Firmicutes;Bacilli;Lactobacillales;Streptococcaceae;Anthococcus	hPDI	Q3 vs. Q1	3066	0.0923246	0.0505627	0.0678587
Bacteria;Firmicutes;Bacilli;Lactobacillales;Streptococcaceae;Anthococcus	hPDI	Q4 vs. Q1	3066	0.100823	0.0497356	0.0426437
Bacteria;Firmicutes;Bacilli;Lactobacillales;Streptococcaceae;Anthococcus	hPDI	Q5 vs. Q1	3066	0.0736275	0.0541327	0.173789
Bacteria;Firmicutes;Bacilli;Lactobacillales;Streptococcaceae;Anthococcus	PDI	Per quintile	3066	0.00411544	0.0164518	0.802471
Bacteria;Firmicutes;Bacilli;Lactobacillales;Streptococcaceae;Anthococcus	PDI	Q2 vs. Q1	3066	-0.0143795	0.0510141	0.778041
Bacteria;Firmicutes;Bacilli;Lactobacillales;Streptococcaceae;Anthococcus	PDI	Q3 vs. Q1	3066	-0.0115228	0.0546977	0.83315
Bacteria;Firmicutes;Bacilli;Lactobacillales;Streptococcaceae;Anthococcus	PDI	Q4 vs. Q1	3066	-0.0393035	0.061274	0.521238
Bacteria;Firmicutes;Bacilli;Lactobacillales;Streptococcaceae;Anthococcus	PDI	Q5 vs. Q1	3066	0.0387329	0.0697305	0.578576
Bacteria;Firmicutes;Bacilli;Lactobacillales;Streptococcaceae;Anthococcus	uPDI	Per quintile	3066	-0.0162105	0.0118821	0.172481
Bacteria;Firmicutes;Bacilli;Lactobacillales;Streptococcaceae;Anthococcus	uPDI	Q2 vs. Q1	3066	0.0123276	0.0467364	0.791959
Bacteria;Firmicutes;Bacilli;Lactobacillales;Streptococcaceae;Anthococcus	uPDI	Q3 vs. Q1	3066	-0.0880459	0.0512371	0.0857235
Bacteria;Firmicutes;Bacilli;Lactobacillales;Streptococcaceae;Anthococcus	uPDI	Q4 vs. Q1	3066	-0.0274371	0.0499714	0.582966
Bacteria;Firmicutes;Bacilli;Lactobacillales;Streptococcaceae;Anthococcus	uPDI	Q5 vs. Q1	3066	-0.0591245	0.0526238	0.261211
Bacteria;Firmicutes;Bacilli;Lactobacillales;Streptococcaceae;Streptococcus	hPDI	Per quintile	3066	0.0372267	0.0122355	0.00234599
Bacteria;Firmicutes;Bacilli;Lactobacillales;Streptococcaceae;Streptococcus	hPDI	Q2 vs. Q1	3066	0.0270203	0.0485375	0.57774
Bacteria;Firmicutes;Bacilli;Lactobacillales;Streptococcaceae;Streptococcus	hPDI	Q3 vs. Q1	3066	0.0608985	0.0522854	0.244127
Bacteria;Firmicutes;Bacilli;Lactobacillales;Streptococcaceae;Streptococcus	hPDI	Q4 vs. Q1	3066	0.0994216	0.0514154	0.053151
Bacteria;Firmicutes;Bacilli;Lactobacillales;Streptococcaceae;Streptococcus	hPDI	Q5 vs. Q1	3066	0.152555	0.0559515	0.00639984
Bacteria;Firmicutes;Bacilli;Lactobacillales;Streptococcaceae;Streptococcus	PDI	Per quintile	3066	0.0393278	0.0169902	0.0206276
Bacteria;Firmicutes;Bacilli;Lactobacillales;Streptococcaceae;Streptococcus	PDI	Q2 vs. Q1	3066	0.0646624	0.0527547	0.220305
Bacteria;Firmicutes;Bacilli;Lactobacillales;Streptococcaceae;Streptococcus	PDI	Q3 vs. Q1	3066	0.104809	0.0565546	0.0638492
Bacteria;Firmicutes;Bacilli;Lactobacillales;Streptococcaceae;Streptococcus	PDI	Q4 vs. Q1	3066	0.14052	0.0633307	0.0264978
Bacteria;Firmicutes;Bacilli;Lactobacillales;Streptococcaceae;Streptococcus	PDI	Q5 vs. Q1	3066	0.155056	0.0720376	0.0313636
Bacteria;Firmicutes;Bacilli;Lactobacillales;Streptococcaceae;Streptococcus	uPDI	Per quintile	3066	0.000644398	0.012292	0.958191
Bacteria;Firmicutes;Bacilli;Lactobacillales;Streptococcaceae;Streptococcus	uPDI	Q2 vs. Q1	3066	-0.0164836	0.0484062	0.73346
Bacteria;Firmicutes;Bacilli;Lactobacillales;Streptococcaceae;Streptococcus	uPDI	Q3 vs. Q1	3066	-0.0273145	0.0530627	0.606721
Bacteria;Firmicutes;Bacilli;Lactobacillales;Streptococcaceae;Streptococcus	uPDI	Q4 vs. Q1	3066	-0.0209678	0.0517431	0.685309
Bacteria;Firmicutes;Bacilli;Lactobacillales;Streptococcaceae;Streptococcus	uPDI	Q5 vs. Q1	3066	0.0114553	0.0544613	0.833403
Bacteria;Firmicutes;Clostridia;Clostridiales;Christensenellaceae;__	hPDI	Per quintile	3066	0.00589985	0.0119933	0.622769
Bacteria;Firmicutes;Clostridia;Clostridiales;Christensenellaceae;__	hPDI	Q2 vs. Q1	3066	0.0985892	0.0475014	0.0379401
Bacteria;Firmicutes;Clostridia;Clostridiales;Christensenellaceae;__	hPDI	Q3 vs. Q1	3066	0.0152032	0.0511729	0.766394
Bacteria;Firmicutes;Clostridia;Clostridiales;Christensenellaceae;__	hPDI	Q4 vs. Q1	3066	0.0493561	0.0503386	0.326848
Bacteria;Firmicutes;Clostridia;Clostridiales;Christensenellaceae;__	hPDI	Q5 vs. Q1	3066	0.0593256	0.0547906	0.278911
Bacteria;Firmicutes;Clostridia;Clostridiales;Christensenellaceae;__	PDI	Per quintile	3066	0.00210776	0.0166547	0.899291
Bacteria;Firmicutes;Clostridia;Clostridiales;Christensenellaceae;__	PDI	Q2 vs. Q1	3066	0.0557985	0.0516335	0.279847
Bacteria;Firmicutes;Clostridia;Clostridiales;Christensenellaceae;__	PDI	Q3 vs. Q1	3066	0.0642124	0.0553635	0.246117
Bacteria;Firmicutes;Clostridia;Clostridiales;Christensenellaceae;__	PDI	Q4 vs. Q1	3066	0.0283162	0.0620239	0.648004
Bacteria;Firmicutes;Clostridia;Clostridiales;Christensenellaceae;__	PDI	Q5 vs. Q1	3066	0.0182672	0.0705898	0.795805
Bacteria;Firmicutes;Clostridia;Clostridiales;Christensenellaceae;__	uPDI	Per quintile	3066	-0.00986904	0.0120301	0.412011
Bacteria;Firmicutes;Clostridia;Clostridiales;Christensenellaceae;__	uPDI	Q2 vs. Q1	3066	-0.0657194	0.047312	0.164813
Bacteria;Firmicutes;Clostridia;Clostridiales;Christensenellaceae;__	uPDI	Q3 vs. Q1	3066	-0.011066	0.0518689	0.831057
Bacteria;Firmicutes;Clostridia;Clostridiales;Christensenellaceae;__	uPDI	Q4 vs. Q1	3066	-0.0823825	0.0505889	0.103425
Bacteria;Firmicutes;Clostridia;Clostridiales;Christensenellaceae;__	uPDI	Q5 vs. Q1	3066	-0.0338972	0.0532784	0.524628
Bacteria;Firmicutes;Clostridia;Clostridiales;Clostridiaceae 1;__	hPDI	Per quintile	3066	0.0265541	0.0104123	0.0107643
Bacteria;Firmicutes;Clostridia;Clostridiales;Clostridiaceae 1;__	hPDI	Q2 vs. Q1	3066	0.0207443	0.0412663	0.61518
Bacteria;Firmicutes;Clostridia;Clostridiales;Clostridiaceae 1;__	hPDI	Q3 vs. Q1	3066	0.0383909	0.0444558	0.387822
Bacteria;Firmicutes;Clostridia;Clostridiales;Clostridiaceae 1;__	hPDI	Q4 vs. Q1	3066	0.101927	0.043731	0.0197658
Bacteria;Firmicutes;Clostridia;Clostridiales;Clostridiaceae 1;__	hPDI	Q5 vs. Q1	3066	0.0878757	0.0475986	0.0648658
Bacteria;Firmicutes;Clostridia;Clostridiales;Clostridiaceae 1;__	PDI	Per quintile	3066	0.0372819	0.0144586	0.00992204
Bacteria;Firmicutes;Clostridia;Clostridiales;Clostridiaceae 1;__	PDI	Q2 vs. Q1	3066	-0.0033422	0.0448157	0.940552
Bacteria;Firmicutes;Clostridia;Clostridiales;Clostridiaceae 1;__	PDI	Q3 vs. Q1	3066	0.0165535	0.0480531	0.730482
Bacteria;Firmicutes;Clostridia;Clostridiales;Clostridiaceae 1;__	PDI	Q4 vs. Q1	3066	0.123458	0.0538337	0.0218298
Bacteria;Firmicutes;Clostridia;Clostridiales;Clostridiaceae 1;__	PDI	Q5 vs. Q1	3066	0.126212	0.0612681	0.0393992
Bacteria;Firmicutes;Clostridia;Clostridiales;Clostridiaceae 1;__	uPDI	Per quintile	3066	-0.00388651	0.0104557	0.710108
Bacteria;Firmicutes;Clostridia;Clostridiales;Clostridiaceae 1;__	uPDI	Q2 vs. Q1	3066	0.0342086	0.0411326	0.405597
Bacteria;Firmicutes;Clostridia;Clostridiales;Clostridiaceae 1;__	uPDI	Q3 vs. Q1	3066	0.0171769	0.0450943	0.703269
Bacteria;Firmicutes;Clostridia;Clostridiales;Clostridiaceae 1;__	uPDI	Q4 vs. Q1	3066	0.0182614	0.0439814	0.677991
Bacteria;Firmicutes;Clostridia;Clostridiales;Clostridiaceae 1;__	uPDI	Q5 vs. Q1	3066	-0.0186748	0.0463196	0.686821
Bacteria;Firmicutes;Clostridia;Clostridiales;Clostridiaceae 1;Clostridium sensu stricto 10	hPDI	Per quintile	3066	0.00300124	0.0130161	0.817642
Bacteria;Firmicutes;Clostridia;Clostridiales;Clostridiaceae 1;Clostridium sensu stricto 10	hPDI	Q2 vs. Q1	3066	-0.00189269	0.0516776	0.970784
Bacteria;Firmicutes;Clostridia;Clostridiales;Clostridiaceae 1;Clostridium sensu stricto 10	hPDI	Q3 vs. Q1	3066	0.0384219	0.0556629	0.490031
Bacteria;Firmicutes;Clostridia;Clostridiales;Clostridiaceae 1;Clostridium sensu stricto 10	hPDI	Q4 vs. Q1	3066	0.0384892	0.0547123	0.481755
Bacteria;Firmicutes;Clostridia;Clostridiales;Clostridiaceae 1;Clostridium sensu stricto 10	hPDI	Q5 vs. Q1	3066	-0.0154141	0.0595236	0.795668
Bacteria;Firmicutes;Clostridia;Clostridiales;Clostridiaceae 1;Clostridium sensu stricto 10	PDI	Per quintile	3066	0.00985309	0.0180465	0.585078
Bacteria;Firmicutes;Clostridia;Clostridiales;Clostridiaceae 1;Clostridium sensu stricto 10	PDI	Q2 vs. Q1	3066	-0.0221922	0.0561042	0.692435
Bacteria;Firmicutes;Clostridia;Clostridiales;Clostridiaceae 1;Clostridium sensu stricto 10	PDI	Q3 vs. Q1	3066	-0.00152412	0.0601299	0.979778
Bacteria;Firmicutes;Clostridia;Clostridiales;Clostridiaceae 1;Clostridium sensu stricto 10	PDI	Q4 vs. Q1	3066	0.077197	0.0672952	0.251324
Bacteria;Firmicutes;Clostridia;Clostridiales;Clostridiaceae 1;Clostridium sensu stricto 10	PDI	Q5 vs. Q1	3066	-0.00304096	0.0764908	0.968288
Bacteria;Firmicutes;Clostridia;Clostridiales;Clostridiaceae 1;Clostridium sensu stricto 10	uPDI	Per quintile	3066	0.00650373	0.0130553	0.618366
Bacteria;Firmicutes;Clostridia;Clostridiales;Clostridiaceae 1;Clostridium sensu stricto 10	uPDI	Q2 vs. Q1	3066	0.1029	0.0514461	0.0454841
Bacteria;Firmicutes;Clostridia;Clostridiales;Clostridiaceae 1;Clostridium sensu stricto 10	uPDI	Q3 vs. Q1	3066	0.0397939	0.0563868	0.480356
Bacteria;Firmicutes;Clostridia;Clostridiales;Clostridiaceae 1;Clostridium sensu stricto 10	uPDI	Q4 vs. Q1	3066	0.0768346	0.0549698	0.162185
Bacteria;Firmicutes;Clostridia;Clostridiales;Clostridiaceae 1;Clostridium sensu stricto 10	uPDI	Q5 vs. Q1	3066	0.0329789	0.0578086	0.568349
Bacteria;Firmicutes;Clostridia;Clostridiales;Eubacteriaceae;Garciella	hPDI	Per quintile	3066	-0.00443488	0.0102427	0.665031
Bacteria;Firmicutes;Clostridia;Clostridiales;Eubacteriaceae;Garciella	hPDI	Q2 vs. Q1	3066	0.00446951	0.040583	0.912304
Bacteria;Firmicutes;Clostridia;Clostridiales;Eubacteriaceae;Garciella	hPDI	Q3 vs. Q1	3066	-0.0692411	0.0437192	0.113246
Bacteria;Firmicutes;Clostridia;Clostridiales;Eubacteriaceae;Garciella	hPDI	Q4 vs. Q1	3066	-0.0156356	0.0430037	0.716166
Bacteria;Firmicutes;Clostridia;Clostridiales;Eubacteriaceae;Garciella	hPDI	Q5 vs. Q1	3066	-0.00463479	0.0468053	0.92112
Bacteria;Firmicutes;Clostridia;Clostridiales;Eubacteriaceae;Garciella	PDI	Per quintile	3066	-0.0217121	0.014217	0.126713
Bacteria;Firmicutes;Clostridia;Clostridiales;Eubacteriaceae;Garciella	PDI	Q2 vs. Q1	3066	-0.037621	0.0440935	0.393542
Bacteria;Firmicutes;Clostridia;Clostridiales;Eubacteriaceae;Garciella	PDI	Q3 vs. Q1	3066	-0.0136241	0.0472768	0.773211
Bacteria;Firmicutes;Clostridia;Clostridiales;Eubacteriaceae;Garciella	PDI	Q4 vs. Q1	3066	-0.0717087	0.0529594	0.175726
Bacteria;Firmicutes;Clostridia;Clostridiales;Eubacteriaceae;Garciella	PDI	Q5 vs. Q1	3066	-0.0936575	0.0602664	0.120171
Bacteria;Firmicutes;Clostridia;Clostridiales;Eubacteriaceae;Garciella	uPDI	Per quintile	3066	-0.00649254	0.0102745	0.527446
Bacteria;Firmicutes;Clostridia;Clostridiales;Eubacteriaceae;Garciella	uPDI	Q2 vs. Q1	3066	-0.0562651	0.0404053	0.163766
Bacteria;Firmicutes;Clostridia;Clostridiales;Eubacteriaceae;Garciella	uPDI	Q3 vs. Q1	3066	-0.038785	0.0442961	0.381256
Bacteria;Firmicutes;Clostridia;Clostridiales;Eubacteriaceae;Garciella	uPDI	Q4 vs. Q1	3066	-0.0815967	0.0432015	0.0589256
Bacteria;Firmicutes;Clostridia;Clostridiales;Eubacteriaceae;Garciella	uPDI	Q5 vs. Q1	3066	-0.00845032	0.0454932	0.852642
Bacteria;Firmicutes;Clostridia;Clostridiales;Family XIII;Family XIII UCG-001	hPDI	Per quintile	3066	0.00169349	0.0125614	0.892756
Bacteria;Firmicutes;Clostridia;Clostridiales;Family XIII;Family XIII UCG-001	hPDI	Q2 vs. Q1	3066	0.0249525	0.0497748	0.616155
Bacteria;Firmicutes;Clostridia;Clostridiales;Family XIII;Family XIII UCG-001	hPDI	Q3 vs. Q1	3066	0.0170332	0.0536183	0.750731
Bacteria;Firmicutes;Clostridia;Clostridiales;Family XIII;Family XIII UCG-001	hPDI	Q4 vs. Q1	3066	-0.0684867	0.0527262	0.193975
Bacteria;Firmicutes;Clostridia;Clostridiales;Family XIII;Family XIII UCG-001	hPDI	Q5 vs. Q1	3066	0.0732815	0.057378	0.201542
Bacteria;Firmicutes;Clostridia;Clostridiales;Family XIII;Family XIII UCG-001	PDI	Per quintile	3066	-0.0108719	0.0174308	0.532814
Bacteria;Firmicutes;Clostridia;Clostridiales;Family XIII;Family XIII UCG-001	PDI	Q2 vs. Q1	3066	-0.0276448	0.0541195	0.609484
Bacteria;Firmicutes;Clostridia;Clostridiales;Family XIII;Family XIII UCG-001	PDI	Q3 vs. Q1	3066	0.004108	0.058018	0.943552
Bacteria;Firmicutes;Clostridia;Clostridiales;Family XIII;Family XIII UCG-001	PDI	Q4 vs. Q1	3066	-0.0418668	0.0649697	0.519313
Bacteria;Firmicutes;Clostridia;Clostridiales;Family XIII;Family XIII UCG-001	PDI	Q5 vs. Q1	3066	-0.0488317	0.0739025	0.508768
Bacteria;Firmicutes;Clostridia;Clostridiales;Family XIII;Family XIII UCG-001	uPDI	Per quintile	3066	-0.00719308	0.0125999	0.568079
Bacteria;Firmicutes;Clostridia;Clostridiales;Family XIII;Family XIII UCG-001	uPDI	Q2 vs. Q1	3066	0.0160603	0.0495906	0.746045
Bacteria;Firmicutes;Clostridia;Clostridiales;Family XIII;Family XIII UCG-001	uPDI	Q3 vs. Q1	3066	-0.0717781	0.054361	0.186702
Bacteria;Firmicutes;Clostridia;Clostridiales;Family XIII;Family XIII UCG-001	uPDI	Q4 vs. Q1	3066	-0.0596618	0.0530092	0.260377
Bacteria;Firmicutes;Clostridia;Clostridiales;Family XIII;Family XIII UCG-001	uPDI	Q5 vs. Q1	3066	0.0108705	0.0557936	0.845522
Bacteria;Firmicutes;Clostridia;Clostridiales;Family XIII;S5-A14a	hPDI	Per quintile	3066	-0.0047291	0.0121187	0.696365
Bacteria;Firmicutes;Clostridia;Clostridiales;Family XIII;S5-A14a	hPDI	Q2 vs. Q1	3066	-0.00571249	0.0480604	0.905386
Bacteria;Firmicutes;Clostridia;Clostridiales;Family XIII;S5-A14a	hPDI	Q3 vs. Q1	3066	0.0196518	0.0517724	0.704257
Bacteria;Firmicutes;Clostridia;Clostridiales;Family XIII;S5-A14a	hPDI	Q4 vs. Q1	3066	-0.0206478	0.0509158	0.68509
Bacteria;Firmicutes;Clostridia;Clostridiales;Family XIII;S5-A14a	hPDI	Q5 vs. Q1	3066	-0.0176455	0.0554108	0.750145
Bacteria;Firmicutes;Clostridia;Clostridiales;Family XIII;S5-A14a	PDI	Per quintile	3066	-0.00944376	0.0168199	0.574483
Bacteria;Firmicutes;Clostridia;Clostridiales;Family XIII;S5-A14a	PDI	Q2 vs. Q1	3066	-0.0139233	0.0521964	0.789664
Bacteria;Firmicutes;Clostridia;Clostridiales;Family XIII;S5-A14a	PDI	Q3 vs. Q1	3066	0.0333845	0.055959	0.550783
Bacteria;Firmicutes;Clostridia;Clostridiales;Family XIII;S5-A14a	PDI	Q4 vs. Q1	3066	-0.0194475	0.0626709	0.756324
Bacteria;Firmicutes;Clostridia;Clostridiales;Family XIII;S5-A14a	PDI	Q5 vs. Q1	3066	-0.0495582	0.0712975	0.486998
Bacteria;Firmicutes;Clostridia;Clostridiales;Family XIII;S5-A14a	uPDI	Per quintile	3066	-0.0103957	0.0121554	0.392423
Bacteria;Firmicutes;Clostridia;Clostridiales;Family XIII;S5-A14a	uPDI	Q2 vs. Q1	3066	0.00360579	0.0478508	0.939932
Bacteria;Firmicutes;Clostridia;Clostridiales;Family XIII;S5-A14a	uPDI	Q3 vs. Q1	3066	0.0268116	0.0524554	0.609259
Bacteria;Firmicutes;Clostridia;Clostridiales;Family XIII;S5-A14a	uPDI	Q4 vs. Q1	3066	-0.0446467	0.0511536	0.382774
Bacteria;Firmicutes;Clostridia;Clostridiales;Family XIII;S5-A14a	uPDI	Q5 vs. Q1	3066	-0.0315725	0.0538495	0.557667
Bacteria;Firmicutes;Clostridia;Clostridiales;Lachnospiraceae;[Eubacterium] fissicatena group	hPDI	Per quintile	3066	-0.00122486	0.0113901	0.914363
Bacteria;Firmicutes;Clostridia;Clostridiales;Lachnospiraceae;[Eubacterium] fissicatena group	hPDI	Q2 vs. Q1	3066	0.122575	0.045069	0.0065336
Bacteria;Firmicutes;Clostridia;Clostridiales;Lachnospiraceae;[Eubacterium] fissicatena group	hPDI	Q3 vs. Q1	3066	0.042464	0.0485516	0.381783
Bacteria;Firmicutes;Clostridia;Clostridiales;Lachnospiraceae;[Eubacterium] fissicatena group	hPDI	Q4 vs. Q1	3066	-0.0132916	0.0477558	0.780764
Bacteria;Firmicutes;Clostridia;Clostridiales;Lachnospiraceae;[Eubacterium] fissicatena group	hPDI	Q5 vs. Q1	3066	0.0763787	0.0519768	0.141703
Bacteria;Firmicutes;Clostridia;Clostridiales;Lachnospiraceae;[Eubacterium] fissicatena group	PDI	Per quintile	3066	-0.00121479	0.0158138	0.938768
Bacteria;Firmicutes;Clostridia;Clostridiales;Lachnospiraceae;[Eubacterium] fissicatena group	PDI	Q2 vs. Q1	3066	0.0652767	0.0490145	0.182932
Bacteria;Firmicutes;Clostridia;Clostridiales;Lachnospiraceae;[Eubacterium] fissicatena group	PDI	Q3 vs. Q1	3066	0.0941675	0.0525526	0.0731537
Bacteria;Firmicutes;Clostridia;Clostridiales;Lachnospiraceae;[Eubacterium] fissicatena group	PDI	Q4 vs. Q1	3066	0.0109646	0.0588682	0.852244
Bacteria;Firmicutes;Clostridia;Clostridiales;Lachnospiraceae;[Eubacterium] fissicatena group	PDI	Q5 vs. Q1	3066	0.0128784	0.0669887	0.847549
Bacteria;Firmicutes;Clostridia;Clostridiales;Lachnospiraceae;[Eubacterium] fissicatena group	uPDI	Per quintile	3066	-0.0138678	0.0114232	0.224748
Bacteria;Firmicutes;Clostridia;Clostridiales;Lachnospiraceae;[Eubacterium] fissicatena group	uPDI	Q2 vs. Q1	3066	-0.0545741	0.0449365	0.224568
Bacteria;Firmicutes;Clostridia;Clostridiales;Lachnospiraceae;[Eubacterium] fissicatena group	uPDI	Q3 vs. Q1	3066	-0.0460362	0.0492632	0.350048
Bacteria;Firmicutes;Clostridia;Clostridiales;Lachnospiraceae;[Eubacterium] fissicatena group	uPDI	Q4 vs. Q1	3066	-0.100173	0.048045	0.0370702
Bacteria;Firmicutes;Clostridia;Clostridiales;Lachnospiraceae;[Eubacterium] fissicatena group	uPDI	Q5 vs. Q1	3066	-0.0366826	0.0505912	0.468403
Bacteria;Firmicutes;Clostridia;Clostridiales;Lachnospiraceae;[Eubacterium] ruminantium group	hPDI	Per quintile	3066	0.0104893	0.0128293	0.413582
Bacteria;Firmicutes;Clostridia;Clostridiales;Lachnospiraceae;[Eubacterium] ruminantium group	hPDI	Q2 vs. Q1	3066	0.0192064	0.0508875	0.705856
Bacteria;Firmicutes;Clostridia;Clostridiales;Lachnospiraceae;[Eubacterium] ruminantium group	hPDI	Q3 vs. Q1	3066	0.0292014	0.0548175	0.59424
Bacteria;Firmicutes;Clostridia;Clostridiales;Lachnospiraceae;[Eubacterium] ruminantium group	hPDI	Q4 vs. Q1	3066	0.0368147	0.0539084	0.494662
Bacteria;Firmicutes;Clostridia;Clostridiales;Lachnospiraceae;[Eubacterium] ruminantium group	hPDI	Q5 vs. Q1	3066	0.0428587	0.0586664	0.465054
Bacteria;Firmicutes;Clostridia;Clostridiales;Lachnospiraceae;[Eubacterium] ruminantium group	PDI	Per quintile	3066	7.8013e-05	0.0178074	0.996505
Bacteria;Firmicutes;Clostridia;Clostridiales;Lachnospiraceae;[Eubacterium] ruminantium group	PDI	Q2 vs. Q1	3066	0.0129162	0.0552854	0.815275
Bacteria;Firmicutes;Clostridia;Clostridiales;Lachnospiraceae;[Eubacterium] ruminantium group	PDI	Q3 vs. Q1	3066	0.00680772	0.0592694	0.908556
Bacteria;Firmicutes;Clostridia;Clostridiales;Lachnospiraceae;[Eubacterium] ruminantium group	PDI	Q4 vs. Q1	3066	0.00330022	0.0663751	0.960345
Bacteria;Firmicutes;Clostridia;Clostridiales;Lachnospiraceae;[Eubacterium] ruminantium group	PDI	Q5 vs. Q1	3066	0.00459246	0.0755069	0.951501
Bacteria;Firmicutes;Clostridia;Clostridiales;Lachnospiraceae;[Eubacterium] ruminantium group	uPDI	Per quintile	3066	-0.0103363	0.0128695	0.421881
Bacteria;Firmicutes;Clostridia;Clostridiales;Lachnospiraceae;[Eubacterium] ruminantium group	uPDI	Q2 vs. Q1	3066	0.0592616	0.0506186	0.2417
Bacteria;Firmicutes;Clostridia;Clostridiales;Lachnospiraceae;[Eubacterium] ruminantium group	uPDI	Q3 vs. Q1	3066	0.0744898	0.0554888	0.179457
Bacteria;Firmicutes;Clostridia;Clostridiales;Lachnospiraceae;[Eubacterium] ruminantium group	uPDI	Q4 vs. Q1	3066	-0.06759	0.0541105	0.211625
Bacteria;Firmicutes;Clostridia;Clostridiales;Lachnospiraceae;[Eubacterium] ruminantium group	uPDI	Q5 vs. Q1	3066	0.00380819	0.0569581	0.946694
Bacteria;Firmicutes;Clostridia;Clostridiales;Lachnospiraceae;[Eubacterium] ventriosum group	hPDI	Per quintile	3066	-0.010083	0.0122	0.408533
Bacteria;Firmicutes;Clostridia;Clostridiales;Lachnospiraceae;[Eubacterium] ventriosum group	hPDI	Q2 vs. Q1	3066	0.00903899	0.0483715	0.851766
Bacteria;Firmicutes;Clostridia;Clostridiales;Lachnospiraceae;[Eubacterium] ventriosum group	hPDI	Q3 vs. Q1	3066	0.0263128	0.0521064	0.613571
Bacteria;Firmicutes;Clostridia;Clostridiales;Lachnospiraceae;[Eubacterium] ventriosum group	hPDI	Q4 vs. Q1	3066	-0.0707045	0.0512388	0.167617
Bacteria;Firmicutes;Clostridia;Clostridiales;Lachnospiraceae;[Eubacterium] ventriosum group	hPDI	Q5 vs. Q1	3066	-0.00347399	0.0557589	0.950321
Bacteria;Firmicutes;Clostridia;Clostridiales;Lachnospiraceae;[Eubacterium] ventriosum group	PDI	Per quintile	3066	-0.00118986	0.0169315	0.943975
Bacteria;Firmicutes;Clostridia;Clostridiales;Lachnospiraceae;[Eubacterium] ventriosum group	PDI	Q2 vs. Q1	3066	-0.0313456	0.0525678	0.550982
Bacteria;Firmicutes;Clostridia;Clostridiales;Lachnospiraceae;[Eubacterium] ventriosum group	PDI	Q3 vs. Q1	3066	0.0265236	0.0563537	0.637881
Bacteria;Firmicutes;Clostridia;Clostridiales;Lachnospiraceae;[Eubacterium] ventriosum group	PDI	Q4 vs. Q1	3066	-0.00820576	0.0631042	0.896539
Bacteria;Firmicutes;Clostridia;Clostridiales;Lachnospiraceae;[Eubacterium] ventriosum group	PDI	Q5 vs. Q1	3066	-0.0199483	0.0717779	0.781076
Bacteria;Firmicutes;Clostridia;Clostridiales;Lachnospiraceae;[Eubacterium] ventriosum group	uPDI	Per quintile	3066	0.000426131	0.0122394	0.972226
Bacteria;Firmicutes;Clostridia;Clostridiales;Lachnospiraceae;[Eubacterium] ventriosum group	uPDI	Q2 vs. Q1	3066	-0.007209	0.0482034	0.881117
Bacteria;Firmicutes;Clostridia;Clostridiales;Lachnospiraceae;[Eubacterium] ventriosum group	uPDI	Q3 vs. Q1	3066	0.0261578	0.05284	0.620573
Bacteria;Firmicutes;Clostridia;Clostridiales;Lachnospiraceae;[Eubacterium] ventriosum group	uPDI	Q4 vs. Q1	3066	-0.0103597	0.0515252	0.840651
Bacteria;Firmicutes;Clostridia;Clostridiales;Lachnospiraceae;[Eubacterium] ventriosum group	uPDI	Q5 vs. Q1	3066	0.0027875	0.0542292	0.959005
Bacteria;Firmicutes;Clostridia;Clostridiales;Lachnospiraceae;[Eubacterium] xylanophilum group	hPDI	Per quintile	3066	0.00226611	0.0122661	0.853428
Bacteria;Firmicutes;Clostridia;Clostridiales;Lachnospiraceae;[Eubacterium] xylanophilum group	hPDI	Q2 vs. Q1	3066	0.138813	0.0485731	0.00426573
Bacteria;Firmicutes;Clostridia;Clostridiales;Lachnospiraceae;[Eubacterium] xylanophilum group	hPDI	Q3 vs. Q1	3066	0.0260983	0.0523248	0.617938
Bacteria;Firmicutes;Clostridia;Clostridiales;Lachnospiraceae;[Eubacterium] xylanophilum group	hPDI	Q4 vs. Q1	3066	0.0481767	0.0514597	0.349168
Bacteria;Firmicutes;Clostridia;Clostridiales;Lachnospiraceae;[Eubacterium] xylanophilum group	hPDI	Q5 vs. Q1	3066	0.0638783	0.0560032	0.254028
Bacteria;Firmicutes;Clostridia;Clostridiales;Lachnospiraceae;[Eubacterium] xylanophilum group	PDI	Per quintile	3066	0.00166297	0.0170254	0.92219
Bacteria;Firmicutes;Clostridia;Clostridiales;Lachnospiraceae;[Eubacterium] xylanophilum group	PDI	Q2 vs. Q1	3066	0.121708	0.052788	0.0211328
Bacteria;Firmicutes;Clostridia;Clostridiales;Lachnospiraceae;[Eubacterium] xylanophilum group	PDI	Q3 vs. Q1	3066	0.0760929	0.0565938	0.178772
Bacteria;Firmicutes;Clostridia;Clostridiales;Lachnospiraceae;[Eubacterium] xylanophilum group	PDI	Q4 vs. Q1	3066	0.0806934	0.0633832	0.202981
Bacteria;Firmicutes;Clostridia;Clostridiales;Lachnospiraceae;[Eubacterium] xylanophilum group	PDI	Q5 vs. Q1	3066	0.0182491	0.0721097	0.800211
Bacteria;Firmicutes;Clostridia;Clostridiales;Lachnospiraceae;[Eubacterium] xylanophilum group	uPDI	Per quintile	3066	-0.0184137	0.0123002	0.134387
Bacteria;Firmicutes;Clostridia;Clostridiales;Lachnospiraceae;[Eubacterium] xylanophilum group	uPDI	Q2 vs. Q1	3066	-0.0127331	0.0484307	0.792617
Bacteria;Firmicutes;Clostridia;Clostridiales;Lachnospiraceae;[Eubacterium] xylanophilum group	uPDI	Q3 vs. Q1	3066	-0.0377191	0.0530912	0.47742
Bacteria;Firmicutes;Clostridia;Clostridiales;Lachnospiraceae;[Eubacterium] xylanophilum group	uPDI	Q4 vs. Q1	3066	-0.0632584	0.0517737	0.221775
Bacteria;Firmicutes;Clostridia;Clostridiales;Lachnospiraceae;[Eubacterium] xylanophilum group	uPDI	Q5 vs. Q1	3066	-0.0660475	0.0545025	0.22558
Bacteria;Firmicutes;Clostridia;Clostridiales;Lachnospiraceae;[Ruminococcus] gauvreauii group	hPDI	Per quintile	3066	-0.00501799	0.0111062	0.651399
Bacteria;Firmicutes;Clostridia;Clostridiales;Lachnospiraceae;[Ruminococcus] gauvreauii group	hPDI	Q2 vs. Q1	3066	0.0888546	0.0440472	0.0436686
Bacteria;Firmicutes;Clostridia;Clostridiales;Lachnospiraceae;[Ruminococcus] gauvreauii group	hPDI	Q3 vs. Q1	3066	0.0596999	0.0474458	0.208292
Bacteria;Firmicutes;Clostridia;Clostridiales;Lachnospiraceae;[Ruminococcus] gauvreauii group	hPDI	Q4 vs. Q1	3066	0.017477	0.0466441	0.707892
Bacteria;Firmicutes;Clostridia;Clostridiales;Lachnospiraceae;[Ruminococcus] gauvreauii group	hPDI	Q5 vs. Q1	3066	0.00947286	0.0507514	0.851933
Bacteria;Firmicutes;Clostridia;Clostridiales;Lachnospiraceae;[Ruminococcus] gauvreauii group	PDI	Per quintile	3066	-0.0127108	0.0154035	0.409266
Bacteria;Firmicutes;Clostridia;Clostridiales;Lachnospiraceae;[Ruminococcus] gauvreauii group	PDI	Q2 vs. Q1	3066	-0.0436867	0.0478133	0.360878
Bacteria;Firmicutes;Clostridia;Clostridiales;Lachnospiraceae;[Ruminococcus] gauvreauii group	PDI	Q3 vs. Q1	3066	0.0536932	0.0512499	0.294788
Bacteria;Firmicutes;Clostridia;Clostridiales;Lachnospiraceae;[Ruminococcus] gauvreauii group	PDI	Q4 vs. Q1	3066	-0.0759884	0.0573716	0.185338
Bacteria;Firmicutes;Clostridia;Clostridiales;Lachnospiraceae;[Ruminococcus] gauvreauii group	PDI	Q5 vs. Q1	3066	-0.0511386	0.0652323	0.433072
Bacteria;Firmicutes;Clostridia;Clostridiales;Lachnospiraceae;[Ruminococcus] gauvreauii group	uPDI	Per quintile	3066	-0.000285878	0.0111407	0.979528
Bacteria;Firmicutes;Clostridia;Clostridiales;Lachnospiraceae;[Ruminococcus] gauvreauii group	uPDI	Q2 vs. Q1	3066	-0.0216744	0.0438967	0.621477
Bacteria;Firmicutes;Clostridia;Clostridiales;Lachnospiraceae;[Ruminococcus] gauvreauii group	uPDI	Q3 vs. Q1	3066	-0.0450592	0.0481154	0.349025
Bacteria;Firmicutes;Clostridia;Clostridiales;Lachnospiraceae;[Ruminococcus] gauvreauii group	uPDI	Q4 vs. Q1	3066	-0.032227	0.0469116	0.4921
Bacteria;Firmicutes;Clostridia;Clostridiales;Lachnospiraceae;[Ruminococcus] gauvreauii group	uPDI	Q5 vs. Q1	3066	0.0124892	0.049352	0.800219
Bacteria;Firmicutes;Clostridia;Clostridiales;Lachnospiraceae;[Ruminococcus] gnavus group	hPDI	Per quintile	3066	0.00127773	0.0129905	0.921647
Bacteria;Firmicutes;Clostridia;Clostridiales;Lachnospiraceae;[Ruminococcus] gnavus group	hPDI	Q2 vs. Q1	3066	0.0771792	0.051515	0.134084
Bacteria;Firmicutes;Clostridia;Clostridiales;Lachnospiraceae;[Ruminococcus] gnavus group	hPDI	Q3 vs. Q1	3066	0.0189333	0.0554908	0.732955
Bacteria;Firmicutes;Clostridia;Clostridiales;Lachnospiraceae;[Ruminococcus] gnavus group	hPDI	Q4 vs. Q1	3066	0.083543	0.0545578	0.125702
Bacteria;Firmicutes;Clostridia;Clostridiales;Lachnospiraceae;[Ruminococcus] gnavus group	hPDI	Q5 vs. Q1	3066	-0.00575283	0.059365	0.922801
Bacteria;Firmicutes;Clostridia;Clostridiales;Lachnospiraceae;[Ruminococcus] gnavus group	PDI	Per quintile	3066	0.0170907	0.0180182	0.342864
Bacteria;Firmicutes;Clostridia;Clostridiales;Lachnospiraceae;[Ruminococcus] gnavus group	PDI	Q2 vs. Q1	3066	0.0830008	0.0559438	0.137903
Bacteria;Firmicutes;Clostridia;Clostridiales;Lachnospiraceae;[Ruminococcus] gnavus group	PDI	Q3 vs. Q1	3066	0.130143	0.059967	0.029988
Bacteria;Firmicutes;Clostridia;Clostridiales;Lachnospiraceae;[Ruminococcus] gnavus group	PDI	Q4 vs. Q1	3066	0.0433074	0.0671353	0.518877
Bacteria;Firmicutes;Clostridia;Clostridiales;Lachnospiraceae;[Ruminococcus] gnavus group	PDI	Q5 vs. Q1	3066	0.0991081	0.0763416	0.194212
Bacteria;Firmicutes;Clostridia;Clostridiales;Lachnospiraceae;[Ruminococcus] gnavus group	uPDI	Per quintile	3066	0.00145708	0.0130307	0.910967
Bacteria;Firmicutes;Clostridia;Clostridiales;Lachnospiraceae;[Ruminococcus] gnavus group	uPDI	Q2 vs. Q1	3066	0.0234479	0.0513314	0.647818
Bacteria;Firmicutes;Clostridia;Clostridiales;Lachnospiraceae;[Ruminococcus] gnavus group	uPDI	Q3 vs. Q1	3066	0.0170682	0.0562658	0.761624
Bacteria;Firmicutes;Clostridia;Clostridiales;Lachnospiraceae;[Ruminococcus] gnavus group	uPDI	Q4 vs. Q1	3066	-0.0348255	0.0548605	0.525558
Bacteria;Firmicutes;Clostridia;Clostridiales;Lachnospiraceae;[Ruminococcus] gnavus group	uPDI	Q5 vs. Q1	3066	0.0385195	0.0577223	0.504565
Bacteria;Firmicutes;Clostridia;Clostridiales;Lachnospiraceae;[Ruminococcus] torques group	hPDI	Per quintile	3066	-0.0132448	0.0123624	0.283998
Bacteria;Firmicutes;Clostridia;Clostridiales;Lachnospiraceae;[Ruminococcus] torques group	hPDI	Q2 vs. Q1	3066	0.0265345	0.0490142	0.588258
Bacteria;Firmicutes;Clostridia;Clostridiales;Lachnospiraceae;[Ruminococcus] torques group	hPDI	Q3 vs. Q1	3066	0.00853325	0.0528002	0.87161
Bacteria;Firmicutes;Clostridia;Clostridiales;Lachnospiraceae;[Ruminococcus] torques group	hPDI	Q4 vs. Q1	3066	-0.0545343	0.0519276	0.293626
Bacteria;Firmicutes;Clostridia;Clostridiales;Lachnospiraceae;[Ruminococcus] torques group	hPDI	Q5 vs. Q1	3066	-0.0203743	0.0565127	0.718453
Bacteria;Firmicutes;Clostridia;Clostridiales;Lachnospiraceae;[Ruminococcus] torques group	PDI	Per quintile	3066	0.011246	0.0171611	0.51226
Bacteria;Firmicutes;Clostridia;Clostridiales;Lachnospiraceae;[Ruminococcus] torques group	PDI	Q2 vs. Q1	3066	0.0680424	0.0532478	0.201304
Bacteria;Firmicutes;Clostridia;Clostridiales;Lachnospiraceae;[Ruminococcus] torques group	PDI	Q3 vs. Q1	3066	0.0689184	0.0570875	0.227339
Bacteria;Firmicutes;Clostridia;Clostridiales;Lachnospiraceae;[Ruminococcus] torques group	PDI	Q4 vs. Q1	3066	0.0388217	0.0639381	0.543733
Bacteria;Firmicutes;Clostridia;Clostridiales;Lachnospiraceae;[Ruminococcus] torques group	PDI	Q5 vs. Q1	3066	0.0674748	0.0727438	0.353632
Bacteria;Firmicutes;Clostridia;Clostridiales;Lachnospiraceae;[Ruminococcus] torques group	uPDI	Per quintile	3066	0.017768	0.0123988	0.151845
Bacteria;Firmicutes;Clostridia;Clostridiales;Lachnospiraceae;[Ruminococcus] torques group	uPDI	Q2 vs. Q1	3066	-0.00688878	0.048789	0.887716
Bacteria;Firmicutes;Clostridia;Clostridiales;Lachnospiraceae;[Ruminococcus] torques group	uPDI	Q3 vs. Q1	3066	0.0308212	0.0534845	0.564436
Bacteria;Firmicutes;Clostridia;Clostridiales;Lachnospiraceae;[Ruminococcus] torques group	uPDI	Q4 vs. Q1	3066	-0.0121054	0.0521582	0.816468
Bacteria;Firmicutes;Clostridia;Clostridiales;Lachnospiraceae;[Ruminococcus] torques group	uPDI	Q5 vs. Q1	3066	0.100112	0.0549104	0.0682736
Bacteria;Firmicutes;Clostridia;Clostridiales;Lachnospiraceae;__	hPDI	Per quintile	3066	-0.0171407	0.0130333	0.18846
Bacteria;Firmicutes;Clostridia;Clostridiales;Lachnospiraceae;__	hPDI	Q2 vs. Q1	3066	0.0463771	0.0516915	0.369617
Bacteria;Firmicutes;Clostridia;Clostridiales;Lachnospiraceae;__	hPDI	Q3 vs. Q1	3066	0.0564144	0.0556812	0.31098
Bacteria;Firmicutes;Clostridia;Clostridiales;Lachnospiraceae;__	hPDI	Q4 vs. Q1	3066	-0.0216478	0.0547465	0.692534
Bacteria;Firmicutes;Clostridia;Clostridiales;Lachnospiraceae;__	hPDI	Q5 vs. Q1	3066	-0.0582739	0.0595712	0.327964
Bacteria;Firmicutes;Clostridia;Clostridiales;Lachnospiraceae;__	PDI	Per quintile	3066	-0.00873231	0.018086	0.629222
Bacteria;Firmicutes;Clostridia;Clostridiales;Lachnospiraceae;__	PDI	Q2 vs. Q1	3066	-0.0546903	0.0561727	0.33025
Bacteria;Firmicutes;Clostridia;Clostridiales;Lachnospiraceae;__	PDI	Q3 vs. Q1	3066	0.0137878	0.0602137	0.818883
Bacteria;Firmicutes;Clostridia;Clostridiales;Lachnospiraceae;__	PDI	Q4 vs. Q1	3066	-0.0307339	0.0674151	0.648468
Bacteria;Firmicutes;Clostridia;Clostridiales;Lachnospiraceae;__	PDI	Q5 vs. Q1	3066	-0.0585847	0.0766648	0.444767
Bacteria;Firmicutes;Clostridia;Clostridiales;Lachnospiraceae;__	uPDI	Per quintile	3066	0.0245383	0.0130697	0.06045
Bacteria;Firmicutes;Clostridia;Clostridiales;Lachnospiraceae;__	uPDI	Q2 vs. Q1	3066	0.121186	0.0514369	0.0184724
Bacteria;Firmicutes;Clostridia;Clostridiales;Lachnospiraceae;__	uPDI	Q3 vs. Q1	3066	0.15613	0.0563825	0.00562094
Bacteria;Firmicutes;Clostridia;Clostridiales;Lachnospiraceae;__	uPDI	Q4 vs. Q1	3066	0.133509	0.0549762	0.0151622
Bacteria;Firmicutes;Clostridia;Clostridiales;Lachnospiraceae;__	uPDI	Q5 vs. Q1	3066	0.0956931	0.05785	0.0980953
Bacteria;Firmicutes;Clostridia;Clostridiales;Lachnospiraceae;Anaerocolumna	hPDI	Per quintile	3066	0.0200437	0.0123906	0.105736
Bacteria;Firmicutes;Clostridia;Clostridiales;Lachnospiraceae;Anaerocolumna	hPDI	Q2 vs. Q1	3066	0.0996736	0.0490918	0.0423208
Bacteria;Firmicutes;Clostridia;Clostridiales;Lachnospiraceae;Anaerocolumna	hPDI	Q3 vs. Q1	3066	0.0776228	0.0528856	0.142173
Bacteria;Firmicutes;Clostridia;Clostridiales;Lachnospiraceae;Anaerocolumna	hPDI	Q4 vs. Q1	3066	0.0627858	0.0520207	0.227455
Bacteria;Firmicutes;Clostridia;Clostridiales;Lachnospiraceae;Anaerocolumna	hPDI	Q5 vs. Q1	3066	0.125264	0.0566197	0.0269403
Bacteria;Firmicutes;Clostridia;Clostridiales;Lachnospiraceae;Anaerocolumna	PDI	Per quintile	3066	0.0339509	0.0172007	0.0484029
Bacteria;Firmicutes;Clostridia;Clostridiales;Lachnospiraceae;Anaerocolumna	PDI	Q2 vs. Q1	3066	0.0447991	0.0533441	0.401012
Bacteria;Firmicutes;Clostridia;Clostridiales;Lachnospiraceae;Anaerocolumna	PDI	Q3 vs. Q1	3066	0.105426	0.0571958	0.0652937
Bacteria;Firmicutes;Clostridia;Clostridiales;Lachnospiraceae;Anaerocolumna	PDI	Q4 vs. Q1	3066	0.0818083	0.064072	0.201667
Bacteria;Firmicutes;Clostridia;Clostridiales;Lachnospiraceae;Anaerocolumna	PDI	Q5 vs. Q1	3066	0.150013	0.0729143	0.0396496
Bacteria;Firmicutes;Clostridia;Clostridiales;Lachnospiraceae;Anaerocolumna	uPDI	Per quintile	3066	0.0036934	0.0124342	0.766439
Bacteria;Firmicutes;Clostridia;Clostridiales;Lachnospiraceae;Anaerocolumna	uPDI	Q2 vs. Q1	3066	0.0285392	0.0489152	0.559596
Bacteria;Firmicutes;Clostridia;Clostridiales;Lachnospiraceae;Anaerocolumna	uPDI	Q3 vs. Q1	3066	0.0622336	0.0536257	0.245838
Bacteria;Firmicutes;Clostridia;Clostridiales;Lachnospiraceae;Anaerocolumna	uPDI	Q4 vs. Q1	3066	-0.0123325	0.0523009	0.813588
Bacteria;Firmicutes;Clostridia;Clostridiales;Lachnospiraceae;Anaerocolumna	uPDI	Q5 vs. Q1	3066	0.0351596	0.0550767	0.523229
Bacteria;Firmicutes;Clostridia;Clostridiales;Lachnospiraceae;Blautia	hPDI	Per quintile	3066	0.0449973	0.0128966	0.000484673
Bacteria;Firmicutes;Clostridia;Clostridiales;Lachnospiraceae;Blautia	hPDI	Q2 vs. Q1	3066	0.124482	0.0511685	0.0149835
Bacteria;Firmicutes;Clostridia;Clostridiales;Lachnospiraceae;Blautia	hPDI	Q3 vs. Q1	3066	0.129313	0.0551168	0.0189678
Bacteria;Firmicutes;Clostridia;Clostridiales;Lachnospiraceae;Blautia	hPDI	Q4 vs. Q1	3066	0.177523	0.0541865	0.00105234
Bacteria;Firmicutes;Clostridia;Clostridiales;Lachnospiraceae;Blautia	hPDI	Q5 vs. Q1	3066	0.196037	0.0589586	0.000884179
Bacteria;Firmicutes;Clostridia;Clostridiales;Lachnospiraceae;Blautia	PDI	Per quintile	3066	0.0335268	0.0179139	0.0612685
Bacteria;Firmicutes;Clostridia;Clostridiales;Lachnospiraceae;Blautia	PDI	Q2 vs. Q1	3066	0.0917115	0.0556646	0.0994405
Bacteria;Firmicutes;Clostridia;Clostridiales;Lachnospiraceae;Blautia	PDI	Q3 vs. Q1	3066	0.0737451	0.0596659	0.216471
Bacteria;Firmicutes;Clostridia;Clostridiales;Lachnospiraceae;Blautia	PDI	Q4 vs. Q1	3066	0.108435	0.0667938	0.104497
Bacteria;Firmicutes;Clostridia;Clostridiales;Lachnospiraceae;Blautia	PDI	Q5 vs. Q1	3066	0.158876	0.0759469	0.0364444
Bacteria;Firmicutes;Clostridia;Clostridiales;Lachnospiraceae;Blautia	uPDI	Per quintile	3066	-0.0187586	0.0129575	0.147699
Bacteria;Firmicutes;Clostridia;Clostridiales;Lachnospiraceae;Blautia	uPDI	Q2 vs. Q1	3066	-0.0504799	0.0510274	0.322531
Bacteria;Firmicutes;Clostridia;Clostridiales;Lachnospiraceae;Blautia	uPDI	Q3 vs. Q1	3066	-0.0318286	0.0559311	0.56931
Bacteria;Firmicutes;Clostridia;Clostridiales;Lachnospiraceae;Blautia	uPDI	Q4 vs. Q1	3066	-0.1418	0.0545315	0.00931308
Bacteria;Firmicutes;Clostridia;Clostridiales;Lachnospiraceae;Blautia	uPDI	Q5 vs. Q1	3066	-0.0379937	0.0573671	0.507785
Bacteria;Firmicutes;Clostridia;Clostridiales;Lachnospiraceae;Butyrivibrio	hPDI	Per quintile	3066	-0.001086	0.0125794	0.931203
Bacteria;Firmicutes;Clostridia;Clostridiales;Lachnospiraceae;Butyrivibrio	hPDI	Q2 vs. Q1	3066	0.0282735	0.0498768	0.570805
Bacteria;Firmicutes;Clostridia;Clostridiales;Lachnospiraceae;Butyrivibrio	hPDI	Q3 vs. Q1	3066	0.0379508	0.0537288	0.479976
Bacteria;Firmicutes;Clostridia;Clostridiales;Lachnospiraceae;Butyrivibrio	hPDI	Q4 vs. Q1	3066	-0.0309713	0.0528382	0.557772
Bacteria;Firmicutes;Clostridia;Clostridiales;Lachnospiraceae;Butyrivibrio	hPDI	Q5 vs. Q1	3066	0.0304672	0.057502	0.596219
Bacteria;Firmicutes;Clostridia;Clostridiales;Lachnospiraceae;Butyrivibrio	PDI	Per quintile	3066	-0.00408614	0.0174588	0.81495
Bacteria;Firmicutes;Clostridia;Clostridiales;Lachnospiraceae;Butyrivibrio	PDI	Q2 vs. Q1	3066	-0.0176125	0.0541884	0.745164
Bacteria;Firmicutes;Clostridia;Clostridiales;Lachnospiraceae;Butyrivibrio	PDI	Q3 vs. Q1	3066	-0.0224414	0.0580936	0.699277
Bacteria;Firmicutes;Clostridia;Clostridiales;Lachnospiraceae;Butyrivibrio	PDI	Q4 vs. Q1	3066	-0.0583929	0.065059	0.369432
Bacteria;Firmicutes;Clostridia;Clostridiales;Lachnospiraceae;Butyrivibrio	PDI	Q5 vs. Q1	3066	0.00475753	0.0740107	0.948746
Bacteria;Firmicutes;Clostridia;Clostridiales;Lachnospiraceae;Butyrivibrio	uPDI	Per quintile	3066	-0.0180154	0.0126146	0.153254
Bacteria;Firmicutes;Clostridia;Clostridiales;Lachnospiraceae;Butyrivibrio	uPDI	Q2 vs. Q1	3066	-0.0685926	0.0496329	0.166971
Bacteria;Firmicutes;Clostridia;Clostridiales;Lachnospiraceae;Butyrivibrio	uPDI	Q3 vs. Q1	3066	-0.0857011	0.0544085	0.115224
Bacteria;Firmicutes;Clostridia;Clostridiales;Lachnospiraceae;Butyrivibrio	uPDI	Q4 vs. Q1	3066	-0.132703	0.0530574	0.0123802
Bacteria;Firmicutes;Clostridia;Clostridiales;Lachnospiraceae;Butyrivibrio	uPDI	Q5 vs. Q1	3066	-0.0424647	0.0558509	0.447061
Bacteria;Firmicutes;Clostridia;Clostridiales;Lachnospiraceae;CHKCI001	hPDI	Per quintile	3066	0.0137966	0.0116091	0.234665
Bacteria;Firmicutes;Clostridia;Clostridiales;Lachnospiraceae;CHKCI001	hPDI	Q2 vs. Q1	3066	0.0305034	0.0459864	0.507131
Bacteria;Firmicutes;Clostridia;Clostridiales;Lachnospiraceae;CHKCI001	hPDI	Q3 vs. Q1	3066	-0.0367558	0.0495398	0.458122
Bacteria;Firmicutes;Clostridia;Clostridiales;Lachnospiraceae;CHKCI001	hPDI	Q4 vs. Q1	3066	0.00591312	0.0487274	0.903413
Bacteria;Firmicutes;Clostridia;Clostridiales;Lachnospiraceae;CHKCI001	hPDI	Q5 vs. Q1	3066	0.0974901	0.053034	0.0660247
Bacteria;Firmicutes;Clostridia;Clostridiales;Lachnospiraceae;CHKCI001	PDI	Per quintile	3066	0.0234629	0.0161157	0.145418
Bacteria;Firmicutes;Clostridia;Clostridiales;Lachnospiraceae;CHKCI001	PDI	Q2 vs. Q1	3066	0.106193	0.0499551	0.0335217
Bacteria;Firmicutes;Clostridia;Clostridiales;Lachnospiraceae;CHKCI001	PDI	Q3 vs. Q1	3066	0.0380827	0.0535607	0.477073
Bacteria;Firmicutes;Clostridia;Clostridiales;Lachnospiraceae;CHKCI001	PDI	Q4 vs. Q1	3066	0.0666542	0.0599964	0.266581
Bacteria;Firmicutes;Clostridia;Clostridiales;Lachnospiraceae;CHKCI001	PDI	Q5 vs. Q1	3066	0.139309	0.0682713	0.0412991
Bacteria;Firmicutes;Clostridia;Clostridiales;Lachnospiraceae;CHKCI001	uPDI	Per quintile	3066	-0.0126212	0.0116462	0.278489
Bacteria;Firmicutes;Clostridia;Clostridiales;Lachnospiraceae;CHKCI001	uPDI	Q2 vs. Q1	3066	-0.0928841	0.045719	0.042191
Bacteria;Firmicutes;Clostridia;Clostridiales;Lachnospiraceae;CHKCI001	uPDI	Q3 vs. Q1	3066	-0.0743633	0.0501208	0.137894
Bacteria;Firmicutes;Clostridia;Clostridiales;Lachnospiraceae;CHKCI001	uPDI	Q4 vs. Q1	3066	-0.173687	0.0488812	0.00038051
Bacteria;Firmicutes;Clostridia;Clostridiales;Lachnospiraceae;CHKCI001	uPDI	Q5 vs. Q1	3066	0.00033023	0.0514708	0.994881
Bacteria;Firmicutes;Clostridia;Clostridiales;Lachnospiraceae;Coprococcus 1	hPDI	Per quintile	3066	-0.00490813	0.00926128	0.596138
Bacteria;Firmicutes;Clostridia;Clostridiales;Lachnospiraceae;Coprococcus 1	hPDI	Q2 vs. Q1	3066	0.0396303	0.0367133	0.280386
Bacteria;Firmicutes;Clostridia;Clostridiales;Lachnospiraceae;Coprococcus 1	hPDI	Q3 vs. Q1	3066	0.0404775	0.0395493	0.306086
Bacteria;Firmicutes;Clostridia;Clostridiales;Lachnospiraceae;Coprococcus 1	hPDI	Q4 vs. Q1	3066	0.000405183	0.0388964	0.991689
Bacteria;Firmicutes;Clostridia;Clostridiales;Lachnospiraceae;Coprococcus 1	hPDI	Q5 vs. Q1	3066	-0.00704861	0.0423313	0.867755
Bacteria;Firmicutes;Clostridia;Clostridiales;Lachnospiraceae;Coprococcus 1	PDI	Per quintile	3066	0.00437996	0.0128557	0.733329
Bacteria;Firmicutes;Clostridia;Clostridiales;Lachnospiraceae;Coprococcus 1	PDI	Q2 vs. Q1	3066	0.00366228	0.0399008	0.926869
Bacteria;Firmicutes;Clostridia;Clostridiales;Lachnospiraceae;Coprococcus 1	PDI	Q3 vs. Q1	3066	0.0137768	0.0427781	0.747413
Bacteria;Firmicutes;Clostridia;Clostridiales;Lachnospiraceae;Coprococcus 1	PDI	Q4 vs. Q1	3066	0.00856775	0.0479114	0.858075
Bacteria;Firmicutes;Clostridia;Clostridiales;Lachnospiraceae;Coprococcus 1	PDI	Q5 vs. Q1	3066	0.0194088	0.0545097	0.721795
Bacteria;Firmicutes;Clostridia;Clostridiales;Lachnospiraceae;Coprococcus 1	uPDI	Per quintile	3066	-0.000228835	0.00929072	0.98035
Bacteria;Firmicutes;Clostridia;Clostridiales;Lachnospiraceae;Coprococcus 1	uPDI	Q2 vs. Q1	3066	-0.03896	0.0365442	0.286375
Bacteria;Firmicutes;Clostridia;Clostridiales;Lachnospiraceae;Coprococcus 1	uPDI	Q3 vs. Q1	3066	0.00614039	0.0400613	0.878181
Bacteria;Firmicutes;Clostridia;Clostridiales;Lachnospiraceae;Coprococcus 1	uPDI	Q4 vs. Q1	3066	-0.0624134	0.0390681	0.110142
Bacteria;Firmicutes;Clostridia;Clostridiales;Lachnospiraceae;Coprococcus 1	uPDI	Q5 vs. Q1	3066	0.0182672	0.04113	0.656946
Bacteria;Firmicutes;Clostridia;Clostridiales;Lachnospiraceae;Coprococcus 2	hPDI	Per quintile	3066	0.0114095	0.0130584	0.382266
Bacteria;Firmicutes;Clostridia;Clostridiales;Lachnospiraceae;Coprococcus 2	hPDI	Q2 vs. Q1	3066	0.10411	0.0517809	0.0443694
Bacteria;Firmicutes;Clostridia;Clostridiales;Lachnospiraceae;Coprococcus 2	hPDI	Q3 vs. Q1	3066	0.0799709	0.0557783	0.15165
Bacteria;Firmicutes;Clostridia;Clostridiales;Lachnospiraceae;Coprococcus 2	hPDI	Q4 vs. Q1	3066	0.0531236	0.0548458	0.332745
Bacteria;Firmicutes;Clostridia;Clostridiales;Lachnospiraceae;Coprococcus 2	hPDI	Q5 vs. Q1	3066	0.0854149	0.0596817	0.152381
Bacteria;Firmicutes;Clostridia;Clostridiales;Lachnospiraceae;Coprococcus 2	PDI	Per quintile	3066	-0.00561538	0.0181208	0.756647
Bacteria;Firmicutes;Clostridia;Clostridiales;Lachnospiraceae;Coprococcus 2	PDI	Q2 vs. Q1	3066	0.0595472	0.056239	0.28968
Bacteria;Firmicutes;Clostridia;Clostridiales;Lachnospiraceae;Coprococcus 2	PDI	Q3 vs. Q1	3066	0.0747283	0.0602872	0.215146
Bacteria;Firmicutes;Clostridia;Clostridiales;Lachnospiraceae;Coprococcus 2	PDI	Q4 vs. Q1	3066	-0.0362311	0.0675034	0.591455
Bacteria;Firmicutes;Clostridia;Clostridiales;Lachnospiraceae;Coprococcus 2	PDI	Q5 vs. Q1	3066	0.0154137	0.076774	0.840881
Bacteria;Firmicutes;Clostridia;Clostridiales;Lachnospiraceae;Coprococcus 2	uPDI	Per quintile	3066	0.000533281	0.0131005	0.96753
Bacteria;Firmicutes;Clostridia;Clostridiales;Lachnospiraceae;Coprococcus 2	uPDI	Q2 vs. Q1	3066	-0.00864114	0.0515956	0.866994
Bacteria;Firmicutes;Clostridia;Clostridiales;Lachnospiraceae;Coprococcus 2	uPDI	Q3 vs. Q1	3066	0.0506283	0.0565574	0.370698
Bacteria;Firmicutes;Clostridia;Clostridiales;Lachnospiraceae;Coprococcus 2	uPDI	Q4 vs. Q1	3066	-0.00998603	0.0551483	0.856308
Bacteria;Firmicutes;Clostridia;Clostridiales;Lachnospiraceae;Coprococcus 2	uPDI	Q5 vs. Q1	3066	7.85883e-05	0.0580365	0.99892
Bacteria;Firmicutes;Clostridia;Clostridiales;Lachnospiraceae;Coprococcus 3	hPDI	Per quintile	3066	0.00680495	0.0120679	0.57283
Bacteria;Firmicutes;Clostridia;Clostridiales;Lachnospiraceae;Coprococcus 3	hPDI	Q2 vs. Q1	3066	0.104585	0.0477906	0.0286406
Bacteria;Firmicutes;Clostridia;Clostridiales;Lachnospiraceae;Coprococcus 3	hPDI	Q3 vs. Q1	3066	0.033079	0.0514842	0.520543
Bacteria;Firmicutes;Clostridia;Clostridiales;Lachnospiraceae;Coprococcus 3	hPDI	Q4 vs. Q1	3066	0.09422	0.0506433	0.06282
Bacteria;Firmicutes;Clostridia;Clostridiales;Lachnospiraceae;Coprococcus 3	hPDI	Q5 vs. Q1	3066	0.0342723	0.0551213	0.534099
Bacteria;Firmicutes;Clostridia;Clostridiales;Lachnospiraceae;Coprococcus 3	PDI	Per quintile	3066	-0.00476533	0.0167573	0.776124
Bacteria;Firmicutes;Clostridia;Clostridiales;Lachnospiraceae;Coprococcus 3	PDI	Q2 vs. Q1	3066	0.0231054	0.0519626	0.65657
Bacteria;Firmicutes;Clostridia;Clostridiales;Lachnospiraceae;Coprococcus 3	PDI	Q3 vs. Q1	3066	0.00441738	0.0557154	0.936806
Bacteria;Firmicutes;Clostridia;Clostridiales;Lachnospiraceae;Coprococcus 3	PDI	Q4 vs. Q1	3066	-0.039346	0.0624158	0.528443
Bacteria;Firmicutes;Clostridia;Clostridiales;Lachnospiraceae;Coprococcus 3	PDI	Q5 vs. Q1	3066	0.00878351	0.0710325	0.901589
Bacteria;Firmicutes;Clostridia;Clostridiales;Lachnospiraceae;Coprococcus 3	uPDI	Per quintile	3066	0.00554869	0.0121058	0.646702
Bacteria;Firmicutes;Clostridia;Clostridiales;Lachnospiraceae;Coprococcus 3	uPDI	Q2 vs. Q1	3066	-0.000869374	0.0476263	0.985436
Bacteria;Firmicutes;Clostridia;Clostridiales;Lachnospiraceae;Coprococcus 3	uPDI	Q3 vs. Q1	3066	-0.0393584	0.052213	0.450967
Bacteria;Firmicutes;Clostridia;Clostridiales;Lachnospiraceae;Coprococcus 3	uPDI	Q4 vs. Q1	3066	-0.000833129	0.0509238	0.986947
Bacteria;Firmicutes;Clostridia;Clostridiales;Lachnospiraceae;Coprococcus 3	uPDI	Q5 vs. Q1	3066	0.0348995	0.0536285	0.515198
Bacteria;Firmicutes;Clostridia;Clostridiales;Lachnospiraceae;Dorea	hPDI	Per quintile	3066	-0.0512141	0.0131072	9.33167e-05
Bacteria;Firmicutes;Clostridia;Clostridiales;Lachnospiraceae;Dorea	hPDI	Q2 vs. Q1	3066	-0.0598823	0.0519983	0.249477
Bacteria;Firmicutes;Clostridia;Clostridiales;Lachnospiraceae;Dorea	hPDI	Q3 vs. Q1	3066	-0.157225	0.056011	0.0050001
Bacteria;Firmicutes;Clostridia;Clostridiales;Lachnospiraceae;Dorea	hPDI	Q4 vs. Q1	3066	-0.198172	0.0550678	0.000319825
Bacteria;Firmicutes;Clostridia;Clostridiales;Lachnospiraceae;Dorea	hPDI	Q5 vs. Q1	3066	-0.173059	0.0599189	0.00387429
Bacteria;Firmicutes;Clostridia;Clostridiales;Lachnospiraceae;Dorea	PDI	Per quintile	3066	-0.0202302	0.0182225	0.266925
Bacteria;Firmicutes;Clostridia;Clostridiales;Lachnospiraceae;Dorea	PDI	Q2 vs. Q1	3066	0.0341557	0.0565948	0.546167
Bacteria;Firmicutes;Clostridia;Clostridiales;Lachnospiraceae;Dorea	PDI	Q3 vs. Q1	3066	0.0582311	0.0606634	0.337103
Bacteria;Firmicutes;Clostridia;Clostridiales;Lachnospiraceae;Dorea	PDI	Q4 vs. Q1	3066	-0.0172642	0.0679118	0.79933
Bacteria;Firmicutes;Clostridia;Clostridiales;Lachnospiraceae;Dorea	PDI	Q5 vs. Q1	3066	-0.0863918	0.0772199	0.263236
Bacteria;Firmicutes;Clostridia;Clostridiales;Lachnospiraceae;Dorea	uPDI	Per quintile	3066	0.0110843	0.0131787	0.400308
Bacteria;Firmicutes;Clostridia;Clostridiales;Lachnospiraceae;Dorea	uPDI	Q2 vs. Q1	3066	-0.0367937	0.0518933	0.478308
Bacteria;Firmicutes;Clostridia;Clostridiales;Lachnospiraceae;Dorea	uPDI	Q3 vs. Q1	3066	-0.0617518	0.0568806	0.277639
Bacteria;Firmicutes;Clostridia;Clostridiales;Lachnospiraceae;Dorea	uPDI	Q4 vs. Q1	3066	-0.0410288	0.0554578	0.459409
Bacteria;Firmicutes;Clostridia;Clostridiales;Lachnospiraceae;Dorea	uPDI	Q5 vs. Q1	3066	0.0756958	0.0583437	0.19449
Bacteria;Firmicutes;Clostridia;Clostridiales;Lachnospiraceae;Eisenbergiella	hPDI	Per quintile	3066	-0.00440505	0.0131955	0.738508
Bacteria;Firmicutes;Clostridia;Clostridiales;Lachnospiraceae;Eisenbergiella	hPDI	Q2 vs. Q1	3066	-0.0125546	0.052442	0.810795
Bacteria;Firmicutes;Clostridia;Clostridiales;Lachnospiraceae;Eisenbergiella	hPDI	Q3 vs. Q1	3066	0.0476133	0.0564812	0.399232
Bacteria;Firmicutes;Clostridia;Clostridiales;Lachnospiraceae;Eisenbergiella	hPDI	Q4 vs. Q1	3066	-0.0308674	0.055491	0.578033
Bacteria;Firmicutes;Clostridia;Clostridiales;Lachnospiraceae;Eisenbergiella	hPDI	Q5 vs. Q1	3066	-0.0154418	0.0603539	0.798063
Bacteria;Firmicutes;Clostridia;Clostridiales;Lachnospiraceae;Eisenbergiella	PDI	Per quintile	3066	-0.00889909	0.0182788	0.626363
Bacteria;Firmicutes;Clostridia;Clostridiales;Lachnospiraceae;Eisenbergiella	PDI	Q2 vs. Q1	3066	-0.002248	0.0569508	0.968514
Bacteria;Firmicutes;Clostridia;Clostridiales;Lachnospiraceae;Eisenbergiella	PDI	Q3 vs. Q1	3066	0.0226324	0.0610211	0.710716
Bacteria;Firmicutes;Clostridia;Clostridiales;Lachnospiraceae;Eisenbergiella	PDI	Q4 vs. Q1	3066	-0.0244925	0.0682518	0.719703
Bacteria;Firmicutes;Clostridia;Clostridiales;Lachnospiraceae;Eisenbergiella	PDI	Q5 vs. Q1	3066	-0.0366848	0.0775186	0.636043
Bacteria;Firmicutes;Clostridia;Clostridiales;Lachnospiraceae;Eisenbergiella	uPDI	Per quintile	3066	0.00496414	0.013234	0.707582
Bacteria;Firmicutes;Clostridia;Clostridiales;Lachnospiraceae;Eisenbergiella	uPDI	Q2 vs. Q1	3066	0.091204	0.0522309	0.0807815
Bacteria;Firmicutes;Clostridia;Clostridiales;Lachnospiraceae;Eisenbergiella	uPDI	Q3 vs. Q1	3066	0.0347036	0.0572385	0.544316
Bacteria;Firmicutes;Clostridia;Clostridiales;Lachnospiraceae;Eisenbergiella	uPDI	Q4 vs. Q1	3066	0.0378889	0.0557849	0.497014
Bacteria;Firmicutes;Clostridia;Clostridiales;Lachnospiraceae;Eisenbergiella	uPDI	Q5 vs. Q1	3066	0.0431993	0.0586153	0.461124
Bacteria;Firmicutes;Clostridia;Clostridiales;Lachnospiraceae;Fusicatenibacter	hPDI	Per quintile	3066	-0.00221336	0.00930395	0.811963
Bacteria;Firmicutes;Clostridia;Clostridiales;Lachnospiraceae;Fusicatenibacter	hPDI	Q2 vs. Q1	3066	-0.00445924	0.0369293	0.903889
Bacteria;Firmicutes;Clostridia;Clostridiales;Lachnospiraceae;Fusicatenibacter	hPDI	Q3 vs. Q1	3066	0.0221604	0.0397786	0.577463
Bacteria;Firmicutes;Clostridia;Clostridiales;Lachnospiraceae;Fusicatenibacter	hPDI	Q4 vs. Q1	3066	-0.00724794	0.0391056	0.85296
Bacteria;Firmicutes;Clostridia;Clostridiales;Lachnospiraceae;Fusicatenibacter	hPDI	Q5 vs. Q1	3066	-0.0123757	0.0425486	0.771157
Bacteria;Firmicutes;Clostridia;Clostridiales;Lachnospiraceae;Fusicatenibacter	PDI	Per quintile	3066	-0.000249396	0.0129044	0.984581
Bacteria;Firmicutes;Clostridia;Clostridiales;Lachnospiraceae;Fusicatenibacter	PDI	Q2 vs. Q1	3066	-0.0535476	0.0400788	0.18153
Bacteria;Firmicutes;Clostridia;Clostridiales;Lachnospiraceae;Fusicatenibacter	PDI	Q3 vs. Q1	3066	-0.026276	0.0429587	0.540764
Bacteria;Firmicutes;Clostridia;Clostridiales;Lachnospiraceae;Fusicatenibacter	PDI	Q4 vs. Q1	3066	0.0265899	0.0480883	0.580305
Bacteria;Firmicutes;Clostridia;Clostridiales;Lachnospiraceae;Fusicatenibacter	PDI	Q5 vs. Q1	3066	-0.0422581	0.0546745	0.439579
Bacteria;Firmicutes;Clostridia;Clostridiales;Lachnospiraceae;Fusicatenibacter	uPDI	Per quintile	3066	0.00844586	0.00933137	0.365411
Bacteria;Firmicutes;Clostridia;Clostridiales;Lachnospiraceae;Fusicatenibacter	uPDI	Q2 vs. Q1	3066	0.0088605	0.036767	0.809562
Bacteria;Firmicutes;Clostridia;Clostridiales;Lachnospiraceae;Fusicatenibacter	uPDI	Q3 vs. Q1	3066	0.049936	0.0402999	0.215305
Bacteria;Firmicutes;Clostridia;Clostridiales;Lachnospiraceae;Fusicatenibacter	uPDI	Q4 vs. Q1	3066	-0.00453535	0.0392908	0.908104
Bacteria;Firmicutes;Clostridia;Clostridiales;Lachnospiraceae;Fusicatenibacter	uPDI	Q5 vs. Q1	3066	0.0489696	0.041332	0.236102
Bacteria;Firmicutes;Clostridia;Clostridiales;Lachnospiraceae;GCA-900066575	hPDI	Per quintile	3066	0.0147713	0.0126765	0.243917
Bacteria;Firmicutes;Clostridia;Clostridiales;Lachnospiraceae;GCA-900066575	hPDI	Q2 vs. Q1	3066	0.0848631	0.0502251	0.0910942
Bacteria;Firmicutes;Clostridia;Clostridiales;Lachnospiraceae;GCA-900066575	hPDI	Q3 vs. Q1	3066	0.00359891	0.0541047	0.946966
Bacteria;Firmicutes;Clostridia;Clostridiales;Lachnospiraceae;GCA-900066575	hPDI	Q4 vs. Q1	3066	0.02414	0.0532109	0.65007
Bacteria;Firmicutes;Clostridia;Clostridiales;Lachnospiraceae;GCA-900066575	hPDI	Q5 vs. Q1	3066	0.120611	0.0579096	0.0372743
Bacteria;Firmicutes;Clostridia;Clostridiales;Lachnospiraceae;GCA-900066575	PDI	Per quintile	3066	0.0283612	0.017592	0.106926
Bacteria;Firmicutes;Clostridia;Clostridiales;Lachnospiraceae;GCA-900066575	PDI	Q2 vs. Q1	3066	0.00475932	0.0545699	0.930501
Bacteria;Firmicutes;Clostridia;Clostridiales;Lachnospiraceae;GCA-900066575	PDI	Q3 vs. Q1	3066	0.0220739	0.0585045	0.705949
Bacteria;Firmicutes;Clostridia;Clostridiales;Lachnospiraceae;GCA-900066575	PDI	Q4 vs. Q1	3066	0.0129895	0.0655239	0.842857
Bacteria;Firmicutes;Clostridia;Clostridiales;Lachnospiraceae;GCA-900066575	PDI	Q5 vs. Q1	3066	0.146268	0.0745464	0.0497501
Bacteria;Firmicutes;Clostridia;Clostridiales;Lachnospiraceae;GCA-900066575	uPDI	Per quintile	3066	-0.00403908	0.0127185	0.750807
Bacteria;Firmicutes;Clostridia;Clostridiales;Lachnospiraceae;GCA-900066575	uPDI	Q2 vs. Q1	3066	-0.0454283	0.050038	0.363944
Bacteria;Firmicutes;Clostridia;Clostridiales;Lachnospiraceae;GCA-900066575	uPDI	Q3 vs. Q1	3066	-0.0164856	0.0548536	0.763767
Bacteria;Firmicutes;Clostridia;Clostridiales;Lachnospiraceae;GCA-900066575	uPDI	Q4 vs. Q1	3066	-0.091415	0.0534934	0.0874688
Bacteria;Firmicutes;Clostridia;Clostridiales;Lachnospiraceae;GCA-900066575	uPDI	Q5 vs. Q1	3066	0.0139845	0.0563157	0.803884
Bacteria;Firmicutes;Clostridia;Clostridiales;Lachnospiraceae;Johnsonella	hPDI	Per quintile	3066	-0.0274737	0.0091422	0.00265451
Bacteria;Firmicutes;Clostridia;Clostridiales;Lachnospiraceae;Johnsonella	hPDI	Q2 vs. Q1	3066	0.0111171	0.0362812	0.759288
Bacteria;Firmicutes;Clostridia;Clostridiales;Lachnospiraceae;Johnsonella	hPDI	Q3 vs. Q1	3066	-0.0602897	0.0390802	0.122899
Bacteria;Firmicutes;Clostridia;Clostridiales;Lachnospiraceae;Johnsonella	hPDI	Q4 vs. Q1	3066	-0.0857959	0.0384177	0.025533
Bacteria;Firmicutes;Clostridia;Clostridiales;Lachnospiraceae;Johnsonella	hPDI	Q5 vs. Q1	3066	-0.0824605	0.0417992	0.0485208
Bacteria;Firmicutes;Clostridia;Clostridiales;Lachnospiraceae;Johnsonella	PDI	Per quintile	3066	-0.0367699	0.0126797	0.00373271
Bacteria;Firmicutes;Clostridia;Clostridiales;Lachnospiraceae;Johnsonella	PDI	Q2 vs. Q1	3066	-0.033148	0.0394042	0.400218
Bacteria;Firmicutes;Clostridia;Clostridiales;Lachnospiraceae;Johnsonella	PDI	Q3 vs. Q1	3066	-0.125144	0.0422342	0.00304553
Bacteria;Firmicutes;Clostridia;Clostridiales;Lachnospiraceae;Johnsonella	PDI	Q4 vs. Q1	3066	-0.107032	0.0472735	0.0235674
Bacteria;Firmicutes;Clostridia;Clostridiales;Lachnospiraceae;Johnsonella	PDI	Q5 vs. Q1	3066	-0.142932	0.0537427	0.00782417
Bacteria;Firmicutes;Clostridia;Clostridiales;Lachnospiraceae;Johnsonella	uPDI	Per quintile	3066	-0.00219415	0.00918371	0.81117
Bacteria;Firmicutes;Clostridia;Clostridiales;Lachnospiraceae;Johnsonella	uPDI	Q2 vs. Q1	3066	0.0112883	0.0361773	0.75502
Bacteria;Firmicutes;Clostridia;Clostridiales;Lachnospiraceae;Johnsonella	uPDI	Q3 vs. Q1	3066	-0.0396613	0.0396534	0.317214
Bacteria;Firmicutes;Clostridia;Clostridiales;Lachnospiraceae;Johnsonella	uPDI	Q4 vs. Q1	3066	-0.0406598	0.0386602	0.292927
Bacteria;Firmicutes;Clostridia;Clostridiales;Lachnospiraceae;Johnsonella	uPDI	Q5 vs. Q1	3066	0.0216738	0.0406677	0.594069
Bacteria;Firmicutes;Clostridia;Clostridiales;Lachnospiraceae;Lachnoclostridium 10	hPDI	Per quintile	3066	-0.0123847	0.0117432	0.291597
Bacteria;Firmicutes;Clostridia;Clostridiales;Lachnospiraceae;Lachnoclostridium 10	hPDI	Q2 vs. Q1	3066	0.0691013	0.0465485	0.137676
Bacteria;Firmicutes;Clostridia;Clostridiales;Lachnospiraceae;Lachnoclostridium 10	hPDI	Q3 vs. Q1	3066	0.0018412	0.0501438	0.97071
Bacteria;Firmicutes;Clostridia;Clostridiales;Lachnospiraceae;Lachnoclostridium 10	hPDI	Q4 vs. Q1	3066	-0.0219138	0.049314	0.656773
Bacteria;Firmicutes;Clostridia;Clostridiales;Lachnospiraceae;Lachnoclostridium 10	hPDI	Q5 vs. Q1	3066	-0.0113224	0.0536676	0.832908
Bacteria;Firmicutes;Clostridia;Clostridiales;Lachnospiraceae;Lachnoclostridium 10	PDI	Per quintile	3066	-0.00870127	0.0163014	0.593498
Bacteria;Firmicutes;Clostridia;Clostridiales;Lachnospiraceae;Lachnoclostridium 10	PDI	Q2 vs. Q1	3066	0.0529567	0.0505719	0.295027
Bacteria;Firmicutes;Clostridia;Clostridiales;Lachnospiraceae;Lachnoclostridium 10	PDI	Q3 vs. Q1	3066	0.0640893	0.0542175	0.237175
Bacteria;Firmicutes;Clostridia;Clostridiales;Lachnospiraceae;Lachnoclostridium 10	PDI	Q4 vs. Q1	3066	-0.000238727	0.0607208	0.996863
Bacteria;Firmicutes;Clostridia;Clostridiales;Lachnospiraceae;Lachnoclostridium 10	PDI	Q5 vs. Q1	3066	-0.0248	0.0690793	0.719589
Bacteria;Firmicutes;Clostridia;Clostridiales;Lachnospiraceae;Lachnoclostridium 10	uPDI	Per quintile	3066	0.00143815	0.0117819	0.902848
Bacteria;Firmicutes;Clostridia;Clostridiales;Lachnospiraceae;Lachnoclostridium 10	uPDI	Q2 vs. Q1	3066	-0.121603	0.0462826	0.00860382
Bacteria;Firmicutes;Clostridia;Clostridiales;Lachnospiraceae;Lachnoclostridium 10	uPDI	Q3 vs. Q1	3066	-0.0962976	0.0507365	0.0576966
Bacteria;Firmicutes;Clostridia;Clostridiales;Lachnospiraceae;Lachnoclostridium 10	uPDI	Q4 vs. Q1	3066	-0.105976	0.0494777	0.0322012
Bacteria;Firmicutes;Clostridia;Clostridiales;Lachnospiraceae;Lachnoclostridium 10	uPDI	Q5 vs. Q1	3066	0.0260678	0.0520861	0.616741
Bacteria;Firmicutes;Clostridia;Clostridiales;Lachnospiraceae;Lachnospiraceae AC2044 group	hPDI	Per quintile	3066	-0.00990823	0.0115867	0.392476
Bacteria;Firmicutes;Clostridia;Clostridiales;Lachnospiraceae;Lachnospiraceae AC2044 group	hPDI	Q2 vs. Q1	3066	0.0324343	0.0459274	0.480059
Bacteria;Firmicutes;Clostridia;Clostridiales;Lachnospiraceae;Lachnospiraceae AC2044 group	hPDI	Q3 vs. Q1	3066	0.00318018	0.0494766	0.94875
Bacteria;Firmicutes;Clostridia;Clostridiales;Lachnospiraceae;Lachnospiraceae AC2044 group	hPDI	Q4 vs. Q1	3066	-0.0266221	0.0486665	0.584357
Bacteria;Firmicutes;Clostridia;Clostridiales;Lachnospiraceae;Lachnospiraceae AC2044 group	hPDI	Q5 vs. Q1	3066	-0.0171644	0.0529685	0.745901
Bacteria;Firmicutes;Clostridia;Clostridiales;Lachnospiraceae;Lachnospiraceae AC2044 group	PDI	Per quintile	3066	0.000637832	0.0160895	0.968378
Bacteria;Firmicutes;Clostridia;Clostridiales;Lachnospiraceae;Lachnospiraceae AC2044 group	PDI	Q2 vs. Q1	3066	0.125525	0.0498465	0.0117943
Bacteria;Firmicutes;Clostridia;Clostridiales;Lachnospiraceae;Lachnospiraceae AC2044 group	PDI	Q3 vs. Q1	3066	0.0562061	0.0534452	0.292956
Bacteria;Firmicutes;Clostridia;Clostridiales;Lachnospiraceae;Lachnospiraceae AC2044 group	PDI	Q4 vs. Q1	3066	0.0149595	0.0598692	0.802688
Bacteria;Firmicutes;Clostridia;Clostridiales;Lachnospiraceae;Lachnospiraceae AC2044 group	PDI	Q5 vs. Q1	3066	0.0546777	0.0681297	0.422232
Bacteria;Firmicutes;Clostridia;Clostridiales;Lachnospiraceae;Lachnospiraceae AC2044 group	uPDI	Per quintile	3066	0.0018191	0.0116245	0.875648
Bacteria;Firmicutes;Clostridia;Clostridiales;Lachnospiraceae;Lachnospiraceae AC2044 group	uPDI	Q2 vs. Q1	3066	-0.0191105	0.0456949	0.675787
Bacteria;Firmicutes;Clostridia;Clostridiales;Lachnospiraceae;Lachnospiraceae AC2044 group	uPDI	Q3 vs. Q1	3066	0.0724779	0.0500949	0.147949
Bacteria;Firmicutes;Clostridia;Clostridiales;Lachnospiraceae;Lachnospiraceae AC2044 group	uPDI	Q4 vs. Q1	3066	-0.0585258	0.0488567	0.230953
Bacteria;Firmicutes;Clostridia;Clostridiales;Lachnospiraceae;Lachnospiraceae AC2044 group	uPDI	Q5 vs. Q1	3066	0.0299361	0.0514479	0.560652
Bacteria;Firmicutes;Clostridia;Clostridiales;Lachnospiraceae;Lachnospiraceae NC2004 group	hPDI	Per quintile	3066	0.00938583	0.0123401	0.446899
Bacteria;Firmicutes;Clostridia;Clostridiales;Lachnospiraceae;Lachnospiraceae NC2004 group	hPDI	Q2 vs. Q1	3066	0.0620012	0.048881	0.204651
Bacteria;Firmicutes;Clostridia;Clostridiales;Lachnospiraceae;Lachnospiraceae NC2004 group	hPDI	Q3 vs. Q1	3066	-0.017733	0.0526572	0.736296
Bacteria;Firmicutes;Clostridia;Clostridiales;Lachnospiraceae;Lachnospiraceae NC2004 group	hPDI	Q4 vs. Q1	3066	-0.0104621	0.0517895	0.839908
Bacteria;Firmicutes;Clostridia;Clostridiales;Lachnospiraceae;Lachnospiraceae NC2004 group	hPDI	Q5 vs. Q1	3066	0.102263	0.056364	0.0696259
Bacteria;Firmicutes;Clostridia;Clostridiales;Lachnospiraceae;Lachnospiraceae NC2004 group	PDI	Per quintile	3066	0.0141733	0.0171296	0.408002
Bacteria;Firmicutes;Clostridia;Clostridiales;Lachnospiraceae;Lachnospiraceae NC2004 group	PDI	Q2 vs. Q1	3066	0.0706122	0.0531383	0.183902
Bacteria;Firmicutes;Clostridia;Clostridiales;Lachnospiraceae;Lachnospiraceae NC2004 group	PDI	Q3 vs. Q1	3066	0.0945811	0.0569712	0.096883
Bacteria;Firmicutes;Clostridia;Clostridiales;Lachnospiraceae;Lachnospiraceae NC2004 group	PDI	Q4 vs. Q1	3066	0.078992	0.0638103	0.215746
Bacteria;Firmicutes;Clostridia;Clostridiales;Lachnospiraceae;Lachnospiraceae NC2004 group	PDI	Q5 vs. Q1	3066	0.0590061	0.0726021	0.416371
Bacteria;Firmicutes;Clostridia;Clostridiales;Lachnospiraceae;Lachnospiraceae NC2004 group	uPDI	Per quintile	3066	-0.00535984	0.0123796	0.665046
Bacteria;Firmicutes;Clostridia;Clostridiales;Lachnospiraceae;Lachnospiraceae NC2004 group	uPDI	Q2 vs. Q1	3066	-0.0898578	0.0486731	0.0648706
Bacteria;Firmicutes;Clostridia;Clostridiales;Lachnospiraceae;Lachnospiraceae NC2004 group	uPDI	Q3 vs. Q1	3066	-0.0649938	0.053358	0.223197
Bacteria;Firmicutes;Clostridia;Clostridiales;Lachnospiraceae;Lachnospiraceae NC2004 group	uPDI	Q4 vs. Q1	3066	-0.11298	0.0520358	0.0299163
Bacteria;Firmicutes;Clostridia;Clostridiales;Lachnospiraceae;Lachnospiraceae NC2004 group	uPDI	Q5 vs. Q1	3066	0.00404064	0.0547846	0.941205
Bacteria;Firmicutes;Clostridia;Clostridiales;Lachnospiraceae;Lachnospiraceae NK3A20 group	hPDI	Per quintile	3066	0.00729625	0.0118694	0.538746
Bacteria;Firmicutes;Clostridia;Clostridiales;Lachnospiraceae;Lachnospiraceae NK3A20 group	hPDI	Q2 vs. Q1	3066	0.0435244	0.0469944	0.354361
Bacteria;Firmicutes;Clostridia;Clostridiales;Lachnospiraceae;Lachnospiraceae NK3A20 group	hPDI	Q3 vs. Q1	3066	-0.033075	0.0506268	0.513557
Bacteria;Firmicutes;Clostridia;Clostridiales;Lachnospiraceae;Lachnospiraceae NK3A20 group	hPDI	Q4 vs. Q1	3066	-0.0229409	0.049802	0.645055
Bacteria;Firmicutes;Clostridia;Clostridiales;Lachnospiraceae;Lachnospiraceae NK3A20 group	hPDI	Q5 vs. Q1	3066	0.0890265	0.0542069	0.100518
Bacteria;Firmicutes;Clostridia;Clostridiales;Lachnospiraceae;Lachnospiraceae NK3A20 group	PDI	Per quintile	3066	0.0217459	0.0164788	0.186959
Bacteria;Firmicutes;Clostridia;Clostridiales;Lachnospiraceae;Lachnospiraceae NK3A20 group	PDI	Q2 vs. Q1	3066	0.103957	0.0510806	0.0418354
Bacteria;Firmicutes;Clostridia;Clostridiales;Lachnospiraceae;Lachnospiraceae NK3A20 group	PDI	Q3 vs. Q1	3066	0.0697557	0.0547708	0.202808
Bacteria;Firmicutes;Clostridia;Clostridiales;Lachnospiraceae;Lachnospiraceae NK3A20 group	PDI	Q4 vs. Q1	3066	0.0899734	0.0613604	0.142564
Bacteria;Firmicutes;Clostridia;Clostridiales;Lachnospiraceae;Lachnospiraceae NK3A20 group	PDI	Q5 vs. Q1	3066	0.1127	0.0698354	0.106573
Bacteria;Firmicutes;Clostridia;Clostridiales;Lachnospiraceae;Lachnospiraceae NK3A20 group	uPDI	Per quintile	3066	-0.0112132	0.0119058	0.346282
Bacteria;Firmicutes;Clostridia;Clostridiales;Lachnospiraceae;Lachnospiraceae NK3A20 group	uPDI	Q2 vs. Q1	3066	-0.0744458	0.0468076	0.111731
Bacteria;Firmicutes;Clostridia;Clostridiales;Lachnospiraceae;Lachnospiraceae NK3A20 group	uPDI	Q3 vs. Q1	3066	0.0193242	0.0513161	0.706491
Bacteria;Firmicutes;Clostridia;Clostridiales;Lachnospiraceae;Lachnospiraceae NK3A20 group	uPDI	Q4 vs. Q1	3066	-0.0792427	0.05005	0.11336
Bacteria;Firmicutes;Clostridia;Clostridiales;Lachnospiraceae;Lachnospiraceae NK3A20 group	uPDI	Q5 vs. Q1	3066	-0.0503456	0.0527116	0.33952
Bacteria;Firmicutes;Clostridia;Clostridiales;Lachnospiraceae;Lachnospiraceae NK4B4 group	hPDI	Per quintile	3066	-0.00751083	0.0117647	0.523198
Bacteria;Firmicutes;Clostridia;Clostridiales;Lachnospiraceae;Lachnospiraceae NK4B4 group	hPDI	Q2 vs. Q1	3066	0.1696	0.0465208	0.000266692
Bacteria;Firmicutes;Clostridia;Clostridiales;Lachnospiraceae;Lachnospiraceae NK4B4 group	hPDI	Q3 vs. Q1	3066	0.0645792	0.0501161	0.197541
Bacteria;Firmicutes;Clostridia;Clostridiales;Lachnospiraceae;Lachnospiraceae NK4B4 group	hPDI	Q4 vs. Q1	3066	0.0407823	0.0492971	0.40808
Bacteria;Firmicutes;Clostridia;Clostridiales;Lachnospiraceae;Lachnospiraceae NK4B4 group	hPDI	Q5 vs. Q1	3066	0.0292253	0.0536557	0.585972
Bacteria;Firmicutes;Clostridia;Clostridiales;Lachnospiraceae;Lachnospiraceae NK4B4 group	PDI	Per quintile	3066	0.000475543	0.0163366	0.976778
Bacteria;Firmicutes;Clostridia;Clostridiales;Lachnospiraceae;Lachnospiraceae NK4B4 group	PDI	Q2 vs. Q1	3066	0.0085341	0.050661	0.866225
Bacteria;Firmicutes;Clostridia;Clostridiales;Lachnospiraceae;Lachnospiraceae NK4B4 group	PDI	Q3 vs. Q1	3066	0.0427204	0.0543194	0.431594
Bacteria;Firmicutes;Clostridia;Clostridiales;Lachnospiraceae;Lachnospiraceae NK4B4 group	PDI	Q4 vs. Q1	3066	-0.0116854	0.060851	0.847716
Bacteria;Firmicutes;Clostridia;Clostridiales;Lachnospiraceae;Lachnospiraceae NK4B4 group	PDI	Q5 vs. Q1	3066	0.0102645	0.0692504	0.882166
Bacteria;Firmicutes;Clostridia;Clostridiales;Lachnospiraceae;Lachnospiraceae NK4B4 group	uPDI	Per quintile	3066	0.0143235	0.0117994	0.224781
Bacteria;Firmicutes;Clostridia;Clostridiales;Lachnospiraceae;Lachnospiraceae NK4B4 group	uPDI	Q2 vs. Q1	3066	-0.0654017	0.0464038	0.158715
Bacteria;Firmicutes;Clostridia;Clostridiales;Lachnospiraceae;Lachnospiraceae NK4B4 group	uPDI	Q3 vs. Q1	3066	0.0115555	0.0508726	0.82031
Bacteria;Firmicutes;Clostridia;Clostridiales;Lachnospiraceae;Lachnospiraceae NK4B4 group	uPDI	Q4 vs. Q1	3066	-0.00707219	0.0496161	0.886655
Bacteria;Firmicutes;Clostridia;Clostridiales;Lachnospiraceae;Lachnospiraceae NK4B4 group	uPDI	Q5 vs. Q1	3066	0.0527134	0.0522505	0.313042
Bacteria;Firmicutes;Clostridia;Clostridiales;Lachnospiraceae;Lachnospiraceae UCG-002	hPDI	Per quintile	3066	0.006402	0.012444	0.606926
Bacteria;Firmicutes;Clostridia;Clostridiales;Lachnospiraceae;Lachnospiraceae UCG-002	hPDI	Q2 vs. Q1	3066	0.156672	0.0493319	0.0014939
Bacteria;Firmicutes;Clostridia;Clostridiales;Lachnospiraceae;Lachnospiraceae UCG-002	hPDI	Q3 vs. Q1	3066	0.0838071	0.0531368	0.114751
Bacteria;Firmicutes;Clostridia;Clostridiales;Lachnospiraceae;Lachnospiraceae UCG-002	hPDI	Q4 vs. Q1	3066	0.0668225	0.0522316	0.200774
Bacteria;Firmicutes;Clostridia;Clostridiales;Lachnospiraceae;Lachnospiraceae UCG-002	hPDI	Q5 vs. Q1	3066	0.0799563	0.0568262	0.159418
Bacteria;Firmicutes;Clostridia;Clostridiales;Lachnospiraceae;Lachnospiraceae UCG-002	PDI	Per quintile	3066	0.0090267	0.017256	0.600902
Bacteria;Firmicutes;Clostridia;Clostridiales;Lachnospiraceae;Lachnospiraceae UCG-002	PDI	Q2 vs. Q1	3066	0.0461666	0.0536554	0.389554
Bacteria;Firmicutes;Clostridia;Clostridiales;Lachnospiraceae;Lachnospiraceae UCG-002	PDI	Q3 vs. Q1	3066	0.0564841	0.0575075	0.325999
Bacteria;Firmicutes;Clostridia;Clostridiales;Lachnospiraceae;Lachnospiraceae UCG-002	PDI	Q4 vs. Q1	3066	0.0459282	0.0643657	0.475506
Bacteria;Firmicutes;Clostridia;Clostridiales;Lachnospiraceae;Lachnospiraceae UCG-002	PDI	Q5 vs. Q1	3066	0.0411043	0.0731688	0.57427
Bacteria;Firmicutes;Clostridia;Clostridiales;Lachnospiraceae;Lachnospiraceae UCG-002	uPDI	Per quintile	3066	0.000970417	0.0124825	0.938033
Bacteria;Firmicutes;Clostridia;Clostridiales;Lachnospiraceae;Lachnospiraceae UCG-002	uPDI	Q2 vs. Q1	3066	-0.106163	0.0491604	0.0308099
Bacteria;Firmicutes;Clostridia;Clostridiales;Lachnospiraceae;Lachnospiraceae UCG-002	uPDI	Q3 vs. Q1	3066	-0.00691777	0.0538827	0.897844
Bacteria;Firmicutes;Clostridia;Clostridiales;Lachnospiraceae;Lachnospiraceae UCG-002	uPDI	Q4 vs. Q1	3066	-0.0678721	0.0525307	0.196341
Bacteria;Firmicutes;Clostridia;Clostridiales;Lachnospiraceae;Lachnospiraceae UCG-002	uPDI	Q5 vs. Q1	3066	-0.00154835	0.0552504	0.977643
Bacteria;Firmicutes;Clostridia;Clostridiales;Lachnospiraceae;Lachnospiraceae UCG-004	hPDI	Per quintile	3066	-0.00516468	0.0109778	0.638022
Bacteria;Firmicutes;Clostridia;Clostridiales;Lachnospiraceae;Lachnospiraceae UCG-004	hPDI	Q2 vs. Q1	3066	0.0464348	0.043548	0.286293
Bacteria;Firmicutes;Clostridia;Clostridiales;Lachnospiraceae;Lachnospiraceae UCG-004	hPDI	Q3 vs. Q1	3066	-0.0127547	0.0469093	0.785697
Bacteria;Firmicutes;Clostridia;Clostridiales;Lachnospiraceae;Lachnospiraceae UCG-004	hPDI	Q4 vs. Q1	3066	-0.0120271	0.0461221	0.794273
Bacteria;Firmicutes;Clostridia;Clostridiales;Lachnospiraceae;Lachnospiraceae UCG-004	hPDI	Q5 vs. Q1	3066	0.0098224	0.0501869	0.844832
Bacteria;Firmicutes;Clostridia;Clostridiales;Lachnospiraceae;Lachnospiraceae UCG-004	PDI	Per quintile	3066	0.0131012	0.0152286	0.389623
Bacteria;Firmicutes;Clostridia;Clostridiales;Lachnospiraceae;Lachnospiraceae UCG-004	PDI	Q2 vs. Q1	3066	0.0592023	0.0472953	0.210658
Bacteria;Firmicutes;Clostridia;Clostridiales;Lachnospiraceae;Lachnospiraceae UCG-004	PDI	Q3 vs. Q1	3066	0.00326817	0.0506979	0.948601
Bacteria;Firmicutes;Clostridia;Clostridiales;Lachnospiraceae;Lachnospiraceae UCG-004	PDI	Q4 vs. Q1	3066	0.0589678	0.0567616	0.298866
Bacteria;Firmicutes;Clostridia;Clostridiales;Lachnospiraceae;Lachnospiraceae UCG-004	PDI	Q5 vs. Q1	3066	0.0665075	0.0645502	0.302858
Bacteria;Firmicutes;Clostridia;Clostridiales;Lachnospiraceae;Lachnospiraceae UCG-004	uPDI	Per quintile	3066	0.00155671	0.0110121	0.887583
Bacteria;Firmicutes;Clostridia;Clostridiales;Lachnospiraceae;Lachnospiraceae UCG-004	uPDI	Q2 vs. Q1	3066	0.0329742	0.0433786	0.447166
Bacteria;Firmicutes;Clostridia;Clostridiales;Lachnospiraceae;Lachnospiraceae UCG-004	uPDI	Q3 vs. Q1	3066	0.0345663	0.0475491	0.467249
Bacteria;Firmicutes;Clostridia;Clostridiales;Lachnospiraceae;Lachnospiraceae UCG-004	uPDI	Q4 vs. Q1	3066	0.0408426	0.0463624	0.378349
Bacteria;Firmicutes;Clostridia;Clostridiales;Lachnospiraceae;Lachnospiraceae UCG-004	uPDI	Q5 vs. Q1	3066	-0.0044882	0.0487837	0.926696
Bacteria;Firmicutes;Clostridia;Clostridiales;Lachnospiraceae;Moryella	hPDI	Per quintile	3066	0.000635271	0.0126109	0.959824
Bacteria;Firmicutes;Clostridia;Clostridiales;Lachnospiraceae;Moryella	hPDI	Q2 vs. Q1	3066	0.00131654	0.0500102	0.978998
Bacteria;Firmicutes;Clostridia;Clostridiales;Lachnospiraceae;Moryella	hPDI	Q3 vs. Q1	3066	-0.00902723	0.053873	0.866926
Bacteria;Firmicutes;Clostridia;Clostridiales;Lachnospiraceae;Moryella	hPDI	Q4 vs. Q1	3066	-0.0217116	0.0529824	0.681961
Bacteria;Firmicutes;Clostridia;Clostridiales;Lachnospiraceae;Moryella	hPDI	Q5 vs. Q1	3066	0.0209801	0.0576604	0.715965
Bacteria;Firmicutes;Clostridia;Clostridiales;Lachnospiraceae;Moryella	PDI	Per quintile	3066	0.0160679	0.0175016	0.358576
Bacteria;Firmicutes;Clostridia;Clostridiales;Lachnospiraceae;Moryella	PDI	Q2 vs. Q1	3066	-0.0499003	0.0543065	0.358166
Bacteria;Firmicutes;Clostridia;Clostridiales;Lachnospiraceae;Moryella	PDI	Q3 vs. Q1	3066	0.0305361	0.0582219	0.599946
Bacteria;Firmicutes;Clostridia;Clostridiales;Lachnospiraceae;Moryella	PDI	Q4 vs. Q1	3066	0.0300818	0.0652068	0.644562
Bacteria;Firmicutes;Clostridia;Clostridiales;Lachnospiraceae;Moryella	PDI	Q5 vs. Q1	3066	0.0410488	0.0741848	0.580036
Bacteria;Firmicutes;Clostridia;Clostridiales;Lachnospiraceae;Moryella	uPDI	Per quintile	3066	0.000953619	0.0126503	0.93991
Bacteria;Firmicutes;Clostridia;Clostridiales;Lachnospiraceae;Moryella	uPDI	Q2 vs. Q1	3066	-0.0421155	0.0497572	0.397319
Bacteria;Firmicutes;Clostridia;Clostridiales;Lachnospiraceae;Moryella	uPDI	Q3 vs. Q1	3066	-0.00868305	0.0545456	0.87352
Bacteria;Firmicutes;Clostridia;Clostridiales;Lachnospiraceae;Moryella	uPDI	Q4 vs. Q1	3066	-0.0894767	0.0531925	0.0925437
Bacteria;Firmicutes;Clostridia;Clostridiales;Lachnospiraceae;Moryella	uPDI	Q5 vs. Q1	3066	0.0414029	0.0559976	0.459683
Bacteria;Firmicutes;Clostridia;Clostridiales;Lachnospiraceae;Sellimonas	hPDI	Per quintile	3066	-0.00683516	0.0118917	0.565439
Bacteria;Firmicutes;Clostridia;Clostridiales;Lachnospiraceae;Sellimonas	hPDI	Q2 vs. Q1	3066	0.109767	0.0470642	0.0196863
Bacteria;Firmicutes;Clostridia;Clostridiales;Lachnospiraceae;Sellimonas	hPDI	Q3 vs. Q1	3066	0.00529092	0.050702	0.916889
Bacteria;Firmicutes;Clostridia;Clostridiales;Lachnospiraceae;Sellimonas	hPDI	Q4 vs. Q1	3066	-0.0209973	0.0498754	0.673759
Bacteria;Firmicutes;Clostridia;Clostridiales;Lachnospiraceae;Sellimonas	hPDI	Q5 vs. Q1	3066	0.045262	0.0542865	0.404415
Bacteria;Firmicutes;Clostridia;Clostridiales;Lachnospiraceae;Sellimonas	PDI	Per quintile	3066	-0.0104389	0.016513	0.527279
Bacteria;Firmicutes;Clostridia;Clostridiales;Lachnospiraceae;Sellimonas	PDI	Q2 vs. Q1	3066	0.0179962	0.0512034	0.72524
Bacteria;Firmicutes;Clostridia;Clostridiales;Lachnospiraceae;Sellimonas	PDI	Q3 vs. Q1	3066	-0.0332274	0.0549023	0.54504
Bacteria;Firmicutes;Clostridia;Clostridiales;Lachnospiraceae;Sellimonas	PDI	Q4 vs. Q1	3066	-0.00595428	0.0615072	0.92288
Bacteria;Firmicutes;Clostridia;Clostridiales;Lachnospiraceae;Sellimonas	PDI	Q5 vs. Q1	3066	-0.0409182	0.0700016	0.558862
Bacteria;Firmicutes;Clostridia;Clostridiales;Lachnospiraceae;Sellimonas	uPDI	Per quintile	3066	0.0102476	0.0119282	0.390281
Bacteria;Firmicutes;Clostridia;Clostridiales;Lachnospiraceae;Sellimonas	uPDI	Q2 vs. Q1	3066	-0.00883667	0.0469113	0.850587
Bacteria;Firmicutes;Clostridia;Clostridiales;Lachnospiraceae;Sellimonas	uPDI	Q3 vs. Q1	3066	0.030589	0.0514296	0.551994
Bacteria;Firmicutes;Clostridia;Clostridiales;Lachnospiraceae;Sellimonas	uPDI	Q4 vs. Q1	3066	-0.028747	0.0501605	0.566576
Bacteria;Firmicutes;Clostridia;Clostridiales;Lachnospiraceae;Sellimonas	uPDI	Q5 vs. Q1	3066	0.0675443	0.0528274	0.201043
Bacteria;Firmicutes;Clostridia;Clostridiales;Lachnospiraceae;Shuttleworthia	hPDI	Per quintile	3066	0.00734632	0.0100451	0.464578
Bacteria;Firmicutes;Clostridia;Clostridiales;Lachnospiraceae;Shuttleworthia	hPDI	Q2 vs. Q1	3066	-0.025475	0.0397904	0.522024
Bacteria;Firmicutes;Clostridia;Clostridiales;Lachnospiraceae;Shuttleworthia	hPDI	Q3 vs. Q1	3066	-0.0689399	0.0428654	0.107772
Bacteria;Firmicutes;Clostridia;Clostridiales;Lachnospiraceae;Shuttleworthia	hPDI	Q4 vs. Q1	3066	0.0174928	0.042164	0.678233
Bacteria;Firmicutes;Clostridia;Clostridiales;Lachnospiraceae;Shuttleworthia	hPDI	Q5 vs. Q1	3066	0.0197802	0.0458915	0.666453
Bacteria;Firmicutes;Clostridia;Clostridiales;Lachnospiraceae;Shuttleworthia	PDI	Per quintile	3066	0.00472132	0.0139484	0.734998
Bacteria;Firmicutes;Clostridia;Clostridiales;Lachnospiraceae;Shuttleworthia	PDI	Q2 vs. Q1	3066	-0.0582606	0.0432245	0.177703
Bacteria;Firmicutes;Clostridia;Clostridiales;Lachnospiraceae;Shuttleworthia	PDI	Q3 vs. Q1	3066	-0.0398064	0.0463454	0.390391
Bacteria;Firmicutes;Clostridia;Clostridiales;Lachnospiraceae;Shuttleworthia	PDI	Q4 vs. Q1	3066	-0.0596203	0.0519168	0.250811
Bacteria;Firmicutes;Clostridia;Clostridiales;Lachnospiraceae;Shuttleworthia	PDI	Q5 vs. Q1	3066	0.0336243	0.059081	0.569273
Bacteria;Firmicutes;Clostridia;Clostridiales;Lachnospiraceae;Shuttleworthia	uPDI	Per quintile	3066	0.0223981	0.0100693	0.0261226
Bacteria;Firmicutes;Clostridia;Clostridiales;Lachnospiraceae;Shuttleworthia	uPDI	Q2 vs. Q1	3066	0.0452269	0.0396157	0.253604
Bacteria;Firmicutes;Clostridia;Clostridiales;Lachnospiraceae;Shuttleworthia	uPDI	Q3 vs. Q1	3066	0.0333526	0.0434305	0.442514
Bacteria;Firmicutes;Clostridia;Clostridiales;Lachnospiraceae;Shuttleworthia	uPDI	Q4 vs. Q1	3066	0.0453771	0.0423573	0.284037
Bacteria;Firmicutes;Clostridia;Clostridiales;Lachnospiraceae;Shuttleworthia	uPDI	Q5 vs. Q1	3066	0.114623	0.0446046	0.0101769
Bacteria;Firmicutes;Clostridia;Clostridiales;Lachnospiraceae;Tyzzerella 4	hPDI	Per quintile	3066	0.00256357	0.0119698	0.830415
Bacteria;Firmicutes;Clostridia;Clostridiales;Lachnospiraceae;Tyzzerella 4	hPDI	Q2 vs. Q1	3066	0.0160651	0.0474292	0.734822
Bacteria;Firmicutes;Clostridia;Clostridiales;Lachnospiraceae;Tyzzerella 4	hPDI	Q3 vs. Q1	3066	-0.0165084	0.0510946	0.746623
Bacteria;Firmicutes;Clostridia;Clostridiales;Lachnospiraceae;Tyzzerella 4	hPDI	Q4 vs. Q1	3066	0.0603091	0.0502588	0.230151
Bacteria;Firmicutes;Clostridia;Clostridiales;Lachnospiraceae;Tyzzerella 4	hPDI	Q5 vs. Q1	3066	-0.017045	0.0547021	0.755346
Bacteria;Firmicutes;Clostridia;Clostridiales;Lachnospiraceae;Tyzzerella 4	PDI	Per quintile	3066	-0.0081205	0.0166192	0.62511
Bacteria;Firmicutes;Clostridia;Clostridiales;Lachnospiraceae;Tyzzerella 4	PDI	Q2 vs. Q1	3066	0.0507801	0.0515402	0.3245
Bacteria;Firmicutes;Clostridia;Clostridiales;Lachnospiraceae;Tyzzerella 4	PDI	Q3 vs. Q1	3066	0.00951952	0.0552617	0.863231
Bacteria;Firmicutes;Clostridia;Clostridiales;Lachnospiraceae;Tyzzerella 4	PDI	Q4 vs. Q1	3066	-0.00506392	0.0619054	0.934805
Bacteria;Firmicutes;Clostridia;Clostridiales;Lachnospiraceae;Tyzzerella 4	PDI	Q5 vs. Q1	3066	-0.01552	0.0704487	0.825635
Bacteria;Firmicutes;Clostridia;Clostridiales;Lachnospiraceae;Tyzzerella 4	uPDI	Per quintile	3066	-0.0144315	0.0120047	0.229301
Bacteria;Firmicutes;Clostridia;Clostridiales;Lachnospiraceae;Tyzzerella 4	uPDI	Q2 vs. Q1	3066	0.000186557	0.0472343	0.996849
Bacteria;Firmicutes;Clostridia;Clostridiales;Lachnospiraceae;Tyzzerella 4	uPDI	Q3 vs. Q1	3066	-0.0116795	0.0517828	0.821553
Bacteria;Firmicutes;Clostridia;Clostridiales;Lachnospiraceae;Tyzzerella 4	uPDI	Q4 vs. Q1	3066	-0.0715505	0.0505033	0.156556
Bacteria;Firmicutes;Clostridia;Clostridiales;Lachnospiraceae;Tyzzerella 4	uPDI	Q5 vs. Q1	3066	-0.0353908	0.053183	0.505761
Bacteria;Firmicutes;Clostridia;Clostridiales;Lachnospiraceae;UC5-1-2E3	hPDI	Per quintile	3066	-0.0262003	0.0108783	0.0160186
Bacteria;Firmicutes;Clostridia;Clostridiales;Lachnospiraceae;UC5-1-2E3	hPDI	Q2 vs. Q1	3066	-0.0325325	0.0431207	0.450578
Bacteria;Firmicutes;Clostridia;Clostridiales;Lachnospiraceae;UC5-1-2E3	hPDI	Q3 vs. Q1	3066	-0.0156164	0.0464528	0.736737
Bacteria;Firmicutes;Clostridia;Clostridiales;Lachnospiraceae;UC5-1-2E3	hPDI	Q4 vs. Q1	3066	-0.0752098	0.0456913	0.0997552
Bacteria;Firmicutes;Clostridia;Clostridiales;Lachnospiraceae;UC5-1-2E3	hPDI	Q5 vs. Q1	3066	-0.114774	0.0497298	0.0210022
Bacteria;Firmicutes;Clostridia;Clostridiales;Lachnospiraceae;UC5-1-2E3	PDI	Per quintile	3066	-0.0241309	0.0151113	0.110293
Bacteria;Firmicutes;Clostridia;Clostridiales;Lachnospiraceae;UC5-1-2E3	PDI	Q2 vs. Q1	3066	-0.000840365	0.0468689	0.985695
Bacteria;Firmicutes;Clostridia;Clostridiales;Lachnospiraceae;UC5-1-2E3	PDI	Q3 vs. Q1	3066	-0.00603502	0.0502521	0.904408
Bacteria;Firmicutes;Clostridia;Clostridiales;Lachnospiraceae;UC5-1-2E3	PDI	Q4 vs. Q1	3066	-0.0800568	0.0562911	0.154971
Bacteria;Firmicutes;Clostridia;Clostridiales;Lachnospiraceae;UC5-1-2E3	PDI	Q5 vs. Q1	3066	-0.0835128	0.0640561	0.192321
Bacteria;Firmicutes;Clostridia;Clostridiales;Lachnospiraceae;UC5-1-2E3	uPDI	Per quintile	3066	0.0167658	0.0109178	0.124627
Bacteria;Firmicutes;Clostridia;Clostridiales;Lachnospiraceae;UC5-1-2E3	uPDI	Q2 vs. Q1	3066	0.00331345	0.0429151	0.938457
Bacteria;Firmicutes;Clostridia;Clostridiales;Lachnospiraceae;UC5-1-2E3	uPDI	Q3 vs. Q1	3066	0.0337806	0.0470474	0.47275
Bacteria;Firmicutes;Clostridia;Clostridiales;Lachnospiraceae;UC5-1-2E3	uPDI	Q4 vs. Q1	3066	-0.0335887	0.0458844	0.464151
Bacteria;Firmicutes;Clostridia;Clostridiales;Lachnospiraceae;UC5-1-2E3	uPDI	Q5 vs. Q1	3066	0.112138	0.0483175	0.0202949
Bacteria;Firmicutes;Clostridia;Clostridiales;Lachnospiraceae;uncultured	hPDI	Per quintile	3066	-0.0108942	0.0130337	0.40324
Bacteria;Firmicutes;Clostridia;Clostridiales;Lachnospiraceae;uncultured	hPDI	Q2 vs. Q1	3066	0.060498	0.0516872	0.241814
Bacteria;Firmicutes;Clostridia;Clostridiales;Lachnospiraceae;uncultured	hPDI	Q3 vs. Q1	3066	-0.0318867	0.0556763	0.566837
Bacteria;Firmicutes;Clostridia;Clostridiales;Lachnospiraceae;uncultured	hPDI	Q4 vs. Q1	3066	-0.0490851	0.0547405	0.369886
Bacteria;Firmicutes;Clostridia;Clostridiales;Lachnospiraceae;uncultured	hPDI	Q5 vs. Q1	3066	0.0145725	0.059564	0.806725
Bacteria;Firmicutes;Clostridia;Clostridiales;Lachnospiraceae;uncultured	PDI	Per quintile	3066	-0.0107495	0.0180821	0.552189
Bacteria;Firmicutes;Clostridia;Clostridiales;Lachnospiraceae;uncultured	PDI	Q2 vs. Q1	3066	0.102821	0.0561267	0.06696
Bacteria;Firmicutes;Clostridia;Clostridiales;Lachnospiraceae;uncultured	PDI	Q3 vs. Q1	3066	0.0638014	0.0601639	0.288935
Bacteria;Firmicutes;Clostridia;Clostridiales;Lachnospiraceae;uncultured	PDI	Q4 vs. Q1	3066	0.0500905	0.0673581	0.457091
Bacteria;Firmicutes;Clostridia;Clostridiales;Lachnospiraceae;uncultured	PDI	Q5 vs. Q1	3066	-0.0392082	0.0765982	0.608743
Bacteria;Firmicutes;Clostridia;Clostridiales;Lachnospiraceae;uncultured	uPDI	Per quintile	3066	0.0143957	0.0130729	0.270816
Bacteria;Firmicutes;Clostridia;Clostridiales;Lachnospiraceae;uncultured	uPDI	Q2 vs. Q1	3066	0.0375126	0.051405	0.465546
Bacteria;Firmicutes;Clostridia;Clostridiales;Lachnospiraceae;uncultured	uPDI	Q3 vs. Q1	3066	0.0634114	0.0563473	0.260434
Bacteria;Firmicutes;Clostridia;Clostridiales;Lachnospiraceae;uncultured	uPDI	Q4 vs. Q1	3066	-0.0692335	0.0549415	0.207622
Bacteria;Firmicutes;Clostridia;Clostridiales;Lachnospiraceae;uncultured	uPDI	Q5 vs. Q1	3066	0.133654	0.0578124	0.0207855
Bacteria;Firmicutes;Clostridia;Clostridiales;Lachnospiraceae;uncultured bacterium	hPDI	Per quintile	3066	0.0091984	0.0131182	0.483183
Bacteria;Firmicutes;Clostridia;Clostridiales;Lachnospiraceae;uncultured bacterium	hPDI	Q2 vs. Q1	3066	0.0742467	0.0520775	0.153956
Bacteria;Firmicutes;Clostridia;Clostridiales;Lachnospiraceae;uncultured bacterium	hPDI	Q3 vs. Q1	3066	0.0865377	0.0560924	0.122887
Bacteria;Firmicutes;Clostridia;Clostridiales;Lachnospiraceae;uncultured bacterium	hPDI	Q4 vs. Q1	3066	0.0935049	0.055128	0.0898589
Bacteria;Firmicutes;Clostridia;Clostridiales;Lachnospiraceae;uncultured bacterium	hPDI	Q5 vs. Q1	3066	0.0240686	0.0599716	0.688175
Bacteria;Firmicutes;Clostridia;Clostridiales;Lachnospiraceae;uncultured bacterium	PDI	Per quintile	3066	0.00844796	0.0181854	0.642256
Bacteria;Firmicutes;Clostridia;Clostridiales;Lachnospiraceae;uncultured bacterium	PDI	Q2 vs. Q1	3066	0.0576117	0.0565386	0.308213
Bacteria;Firmicutes;Clostridia;Clostridiales;Lachnospiraceae;uncultured bacterium	PDI	Q3 vs. Q1	3066	0.130215	0.060592	0.031631
Bacteria;Firmicutes;Clostridia;Clostridiales;Lachnospiraceae;uncultured bacterium	PDI	Q4 vs. Q1	3066	0.0672089	0.0678033	0.321572
Bacteria;Firmicutes;Clostridia;Clostridiales;Lachnospiraceae;uncultured bacterium	PDI	Q5 vs. Q1	3066	0.025594	0.0770553	0.739775
Bacteria;Firmicutes;Clostridia;Clostridiales;Lachnospiraceae;uncultured bacterium	uPDI	Per quintile	3066	0.0150499	0.0131561	0.252645
Bacteria;Firmicutes;Clostridia;Clostridiales;Lachnospiraceae;uncultured bacterium	uPDI	Q2 vs. Q1	3066	-0.0699536	0.0518431	0.17723
Bacteria;Firmicutes;Clostridia;Clostridiales;Lachnospiraceae;uncultured bacterium	uPDI	Q3 vs. Q1	3066	0.0195946	0.0568198	0.730203
Bacteria;Firmicutes;Clostridia;Clostridiales;Lachnospiraceae;uncultured bacterium	uPDI	Q4 vs. Q1	3066	-0.0455507	0.0553884	0.410857
Bacteria;Firmicutes;Clostridia;Clostridiales;Lachnospiraceae;uncultured bacterium	uPDI	Q5 vs. Q1	3066	0.0772767	0.058237	0.18453
Bacteria;Firmicutes;Clostridia;Clostridiales;Peptococcaceae;SCADC1-2-3	hPDI	Per quintile	3066	0.00333704	0.0112561	0.766875
Bacteria;Firmicutes;Clostridia;Clostridiales;Peptococcaceae;SCADC1-2-3	hPDI	Q2 vs. Q1	3066	0.0178049	0.0446421	0.690014
Bacteria;Firmicutes;Clostridia;Clostridiales;Peptococcaceae;SCADC1-2-3	hPDI	Q3 vs. Q1	3066	0.00355924	0.0480894	0.941
Bacteria;Firmicutes;Clostridia;Clostridiales;Peptococcaceae;SCADC1-2-3	hPDI	Q4 vs. Q1	3066	-0.0138661	0.0472904	0.769361
Bacteria;Firmicutes;Clostridia;Clostridiales;Peptococcaceae;SCADC1-2-3	hPDI	Q5 vs. Q1	3066	0.0400556	0.0514633	0.436373
Bacteria;Firmicutes;Clostridia;Clostridiales;Peptococcaceae;SCADC1-2-3	PDI	Per quintile	3066	-0.00894152	0.0156204	0.567034
Bacteria;Firmicutes;Clostridia;Clostridiales;Peptococcaceae;SCADC1-2-3	PDI	Q2 vs. Q1	3066	-0.0411678	0.048434	0.395338
Bacteria;Firmicutes;Clostridia;Clostridiales;Peptococcaceae;SCADC1-2-3	PDI	Q3 vs. Q1	3066	-0.0207122	0.0519231	0.689966
Bacteria;Firmicutes;Clostridia;Clostridiales;Peptococcaceae;SCADC1-2-3	PDI	Q4 vs. Q1	3066	0.0484718	0.0581453	0.404488
Bacteria;Firmicutes;Clostridia;Clostridiales;Peptococcaceae;SCADC1-2-3	PDI	Q5 vs. Q1	3066	-0.0960538	0.0661409	0.146429
Bacteria;Firmicutes;Clostridia;Clostridiales;Peptococcaceae;SCADC1-2-3	uPDI	Per quintile	3066	-0.0077357	0.0112906	0.493251
Bacteria;Firmicutes;Clostridia;Clostridiales;Peptococcaceae;SCADC1-2-3	uPDI	Q2 vs. Q1	3066	-0.0247318	0.0444329	0.577794
Bacteria;Firmicutes;Clostridia;Clostridiales;Peptococcaceae;SCADC1-2-3	uPDI	Q3 vs. Q1	3066	-0.013631	0.0487073	0.779588
Bacteria;Firmicutes;Clostridia;Clostridiales;Peptococcaceae;SCADC1-2-3	uPDI	Q4 vs. Q1	3066	0.0362897	0.0474962	0.444835
Bacteria;Firmicutes;Clostridia;Clostridiales;Peptococcaceae;SCADC1-2-3	uPDI	Q5 vs. Q1	3066	-0.0753544	0.0499916	0.131723
Bacteria;Firmicutes;Clostridia;Clostridiales;Peptostreptococcaceae;[Eubacterium] yurii group	hPDI	Per quintile	3066	0.0028575	0.0133035	0.829929
Bacteria;Firmicutes;Clostridia;Clostridiales;Peptostreptococcaceae;[Eubacterium] yurii group	hPDI	Q2 vs. Q1	3066	0.0719613	0.0528356	0.173203
Bacteria;Firmicutes;Clostridia;Clostridiales;Peptostreptococcaceae;[Eubacterium] yurii group	hPDI	Q3 vs. Q1	3066	0.020657	0.0569073	0.716609
Bacteria;Firmicutes;Clostridia;Clostridiales;Peptostreptococcaceae;[Eubacterium] yurii group	hPDI	Q4 vs. Q1	3066	-0.00553405	0.0559204	0.921168
Bacteria;Firmicutes;Clostridia;Clostridiales;Peptostreptococcaceae;[Eubacterium] yurii group	hPDI	Q5 vs. Q1	3066	0.0640165	0.0608282	0.292609
Bacteria;Firmicutes;Clostridia;Clostridiales;Peptostreptococcaceae;[Eubacterium] yurii group	PDI	Per quintile	3066	0.0119155	0.0184351	0.518053
Bacteria;Firmicutes;Clostridia;Clostridiales;Peptostreptococcaceae;[Eubacterium] yurii group	PDI	Q2 vs. Q1	3066	-0.0130097	0.0573863	0.820654
Bacteria;Firmicutes;Clostridia;Clostridiales;Peptostreptococcaceae;[Eubacterium] yurii group	PDI	Q3 vs. Q1	3066	0.064095	0.0614945	0.297278
Bacteria;Firmicutes;Clostridia;Clostridiales;Peptostreptococcaceae;[Eubacterium] yurii group	PDI	Q4 vs. Q1	3066	0.0339689	0.0687985	0.621486
Bacteria;Firmicutes;Clostridia;Clostridiales;Peptostreptococcaceae;[Eubacterium] yurii group	PDI	Q5 vs. Q1	3066	0.0326721	0.0781647	0.675954
Bacteria;Firmicutes;Clostridia;Clostridiales;Peptostreptococcaceae;[Eubacterium] yurii group	uPDI	Per quintile	3066	0.00731692	0.0133425	0.583423
Bacteria;Firmicutes;Clostridia;Clostridiales;Peptostreptococcaceae;[Eubacterium] yurii group	uPDI	Q2 vs. Q1	3066	0.0914898	0.0526254	0.082121
Bacteria;Firmicutes;Clostridia;Clostridiales;Peptostreptococcaceae;[Eubacterium] yurii group	uPDI	Q3 vs. Q1	3066	0.0308275	0.0576744	0.592989
Bacteria;Firmicutes;Clostridia;Clostridiales;Peptostreptococcaceae;[Eubacterium] yurii group	uPDI	Q4 vs. Q1	3066	0.019596	0.0562163	0.727403
Bacteria;Firmicutes;Clostridia;Clostridiales;Peptostreptococcaceae;[Eubacterium] yurii group	uPDI	Q5 vs. Q1	3066	0.0679134	0.0590904	0.250426
Bacteria;Firmicutes;Clostridia;Clostridiales;Peptostreptococcaceae;Paeniclostridium	hPDI	Per quintile	3066	-0.00251627	0.0132505	0.849388
Bacteria;Firmicutes;Clostridia;Clostridiales;Peptostreptococcaceae;Paeniclostridium	hPDI	Q2 vs. Q1	3066	0.0611325	0.0526014	0.245161
Bacteria;Firmicutes;Clostridia;Clostridiales;Peptostreptococcaceae;Paeniclostridium	hPDI	Q3 vs. Q1	3066	-0.0144558	0.0566562	0.798608
Bacteria;Firmicutes;Clostridia;Clostridiales;Peptostreptococcaceae;Paeniclostridium	hPDI	Q4 vs. Q1	3066	-0.034827	0.0556799	0.531653
Bacteria;Firmicutes;Clostridia;Clostridiales;Peptostreptococcaceae;Paeniclostridium	hPDI	Q5 vs. Q1	3066	0.0508467	0.0605706	0.40121
Bacteria;Firmicutes;Clostridia;Clostridiales;Peptostreptococcaceae;Paeniclostridium	PDI	Per quintile	3066	0.0294786	0.0183571	0.108309
Bacteria;Firmicutes;Clostridia;Clostridiales;Peptostreptococcaceae;Paeniclostridium	PDI	Q2 vs. Q1	3066	0.0248342	0.0571415	0.663847
Bacteria;Firmicutes;Clostridia;Clostridiales;Peptostreptococcaceae;Paeniclostridium	PDI	Q3 vs. Q1	3066	0.0445898	0.061235	0.466506
Bacteria;Firmicutes;Clostridia;Clostridiales;Peptostreptococcaceae;Paeniclostridium	PDI	Q4 vs. Q1	3066	0.092861	0.068515	0.17531
Bacteria;Firmicutes;Clostridia;Clostridiales;Peptostreptococcaceae;Paeniclostridium	PDI	Q5 vs. Q1	3066	0.114103	0.0778527	0.142749
Bacteria;Firmicutes;Clostridia;Clostridiales;Peptostreptococcaceae;Paeniclostridium	uPDI	Per quintile	3066	0.0189454	0.0132861	0.15388
Bacteria;Firmicutes;Clostridia;Clostridiales;Peptostreptococcaceae;Paeniclostridium	uPDI	Q2 vs. Q1	3066	0.0342201	0.0523865	0.513613
Bacteria;Firmicutes;Clostridia;Clostridiales;Peptostreptococcaceae;Paeniclostridium	uPDI	Q3 vs. Q1	3066	-0.00650761	0.0574143	0.909757
Bacteria;Firmicutes;Clostridia;Clostridiales;Peptostreptococcaceae;Paeniclostridium	uPDI	Q4 vs. Q1	3066	0.00564045	0.055966	0.919722
Bacteria;Firmicutes;Clostridia;Clostridiales;Peptostreptococcaceae;Paeniclostridium	uPDI	Q5 vs. Q1	3066	0.118299	0.0588377	0.044367
Bacteria;Firmicutes;Clostridia;Clostridiales;Peptostreptococcaceae;Paraclostridium	hPDI	Per quintile	3066	-0.0201337	0.0100174	0.0444459
Bacteria;Firmicutes;Clostridia;Clostridiales;Peptostreptococcaceae;Paraclostridium	hPDI	Q2 vs. Q1	3066	0.0741505	0.0396865	0.0617057
Bacteria;Firmicutes;Clostridia;Clostridiales;Peptostreptococcaceae;Paraclostridium	hPDI	Q3 vs. Q1	3066	0.040096	0.0427515	0.348303
Bacteria;Firmicutes;Clostridia;Clostridiales;Peptostreptococcaceae;Paraclostridium	hPDI	Q4 vs. Q1	3066	-0.0247904	0.0420428	0.555427
Bacteria;Firmicutes;Clostridia;Clostridiales;Peptostreptococcaceae;Paraclostridium	hPDI	Q5 vs. Q1	3066	-0.0539802	0.0457537	0.23808
Bacteria;Firmicutes;Clostridia;Clostridiales;Peptostreptococcaceae;Paraclostridium	PDI	Per quintile	3066	-0.0157767	0.0139093	0.256688
Bacteria;Firmicutes;Clostridia;Clostridiales;Peptostreptococcaceae;Paraclostridium	PDI	Q2 vs. Q1	3066	-0.00531149	0.0431819	0.902105
Bacteria;Firmicutes;Clostridia;Clostridiales;Peptostreptococcaceae;Paraclostridium	PDI	Q3 vs. Q1	3066	-0.0327316	0.0462939	0.479542
Bacteria;Firmicutes;Clostridia;Clostridiales;Peptostreptococcaceae;Paraclostridium	PDI	Q4 vs. Q1	3066	-0.0431302	0.0518445	0.405456
Bacteria;Firmicutes;Clostridia;Clostridiales;Peptostreptococcaceae;Paraclostridium	PDI	Q5 vs. Q1	3066	-0.060066	0.0589778	0.308464
Bacteria;Firmicutes;Clostridia;Clostridiales;Peptostreptococcaceae;Paraclostridium	uPDI	Per quintile	3066	0.000668888	0.0100552	0.946962
Bacteria;Firmicutes;Clostridia;Clostridiales;Peptostreptococcaceae;Paraclostridium	uPDI	Q2 vs. Q1	3066	0.0165962	0.0395644	0.67487
Bacteria;Firmicutes;Clostridia;Clostridiales;Peptostreptococcaceae;Paraclostridium	uPDI	Q3 vs. Q1	3066	0.0689214	0.0433713	0.112037
Bacteria;Firmicutes;Clostridia;Clostridiales;Peptostreptococcaceae;Paraclostridium	uPDI	Q4 vs. Q1	3066	-0.024913	0.0422944	0.555835
Bacteria;Firmicutes;Clostridia;Clostridiales;Peptostreptococcaceae;Paraclostridium	uPDI	Q5 vs. Q1	3066	0.0198426	0.0445214	0.655823
Bacteria;Firmicutes;Clostridia;Clostridiales;Peptostreptococcaceae;Peptoanaerobacter	hPDI	Per quintile	3066	-0.00778457	0.00799235	0.330055
Bacteria;Firmicutes;Clostridia;Clostridiales;Peptostreptococcaceae;Peptoanaerobacter	hPDI	Q2 vs. Q1	3066	0.0339568	0.0317135	0.284289
Bacteria;Firmicutes;Clostridia;Clostridiales;Peptostreptococcaceae;Peptoanaerobacter	hPDI	Q3 vs. Q1	3066	0.000389414	0.0341607	0.990905
Bacteria;Firmicutes;Clostridia;Clostridiales;Peptostreptococcaceae;Peptoanaerobacter	hPDI	Q4 vs. Q1	3066	-0.00353868	0.0335846	0.916085
Bacteria;Firmicutes;Clostridia;Clostridiales;Peptostreptococcaceae;Peptoanaerobacter	hPDI	Q5 vs. Q1	3066	-0.0203867	0.0365427	0.576921
Bacteria;Firmicutes;Clostridia;Clostridiales;Peptostreptococcaceae;Peptoanaerobacter	PDI	Per quintile	3066	-0.00585464	0.0110874	0.597469
Bacteria;Firmicutes;Clostridia;Clostridiales;Peptostreptococcaceae;Peptoanaerobacter	PDI	Q2 vs. Q1	3066	-0.00347298	0.034455	0.919711
Bacteria;Firmicutes;Clostridia;Clostridiales;Peptostreptococcaceae;Peptoanaerobacter	PDI	Q3 vs. Q1	3066	0.0124612	0.0369319	0.735808
Bacteria;Firmicutes;Clostridia;Clostridiales;Peptostreptococcaceae;Peptoanaerobacter	PDI	Q4 vs. Q1	3066	-0.00895324	0.0413444	0.828557
Bacteria;Firmicutes;Clostridia;Clostridiales;Peptostreptococcaceae;Peptoanaerobacter	PDI	Q5 vs. Q1	3066	-0.0291416	0.0470108	0.535329
Bacteria;Firmicutes;Clostridia;Clostridiales;Peptostreptococcaceae;Peptoanaerobacter	uPDI	Per quintile	3066	0.00239063	0.00801812	0.765587
Bacteria;Firmicutes;Clostridia;Clostridiales;Peptostreptococcaceae;Peptoanaerobacter	uPDI	Q2 vs. Q1	3066	0.0655691	0.0315724	0.0378211
Bacteria;Firmicutes;Clostridia;Clostridiales;Peptostreptococcaceae;Peptoanaerobacter	uPDI	Q3 vs. Q1	3066	0.0411448	0.0346069	0.234472
Bacteria;Firmicutes;Clostridia;Clostridiales;Peptostreptococcaceae;Peptoanaerobacter	uPDI	Q4 vs. Q1	3066	0.045432	0.0337418	0.178154
Bacteria;Firmicutes;Clostridia;Clostridiales;Peptostreptococcaceae;Peptoanaerobacter	uPDI	Q5 vs. Q1	3066	0.0118036	0.0354994	0.73951
Bacteria;Firmicutes;Clostridia;Clostridiales;Peptostreptococcaceae;Peptostreptococcus	hPDI	Per quintile	3066	-0.00866164	0.00960696	0.367269
Bacteria;Firmicutes;Clostridia;Clostridiales;Peptostreptococcaceae;Peptostreptococcus	hPDI	Q2 vs. Q1	3066	0.036179	0.0381066	0.342409
Bacteria;Firmicutes;Clostridia;Clostridiales;Peptostreptococcaceae;Peptostreptococcus	hPDI	Q3 vs. Q1	3066	0.0479685	0.0410475	0.242561
Bacteria;Firmicutes;Clostridia;Clostridiales;Peptostreptococcaceae;Peptostreptococcus	hPDI	Q4 vs. Q1	3066	-0.0142573	0.0403569	0.723879
Bacteria;Firmicutes;Clostridia;Clostridiales;Peptostreptococcaceae;Peptostreptococcus	hPDI	Q5 vs. Q1	3066	-0.0208574	0.0439124	0.634804
Bacteria;Firmicutes;Clostridia;Clostridiales;Peptostreptococcaceae;Peptostreptococcus	PDI	Per quintile	3066	-0.021441	0.0133232	0.10755
Bacteria;Firmicutes;Clostridia;Clostridiales;Peptostreptococcaceae;Peptostreptococcus	PDI	Q2 vs. Q1	3066	0.0411864	0.0413265	0.318954
Bacteria;Firmicutes;Clostridia;Clostridiales;Peptostreptococcaceae;Peptostreptococcus	PDI	Q3 vs. Q1	3066	-0.0192625	0.0442984	0.663682
Bacteria;Firmicutes;Clostridia;Clostridiales;Peptostreptococcaceae;Peptostreptococcus	PDI	Q4 vs. Q1	3066	0.0336868	0.0495935	0.496974
Bacteria;Firmicutes;Clostridia;Clostridiales;Peptostreptococcaceae;Peptostreptococcus	PDI	Q5 vs. Q1	3066	-0.112631	0.056394	0.0458009
Bacteria;Firmicutes;Clostridia;Clostridiales;Peptostreptococcaceae;Peptostreptococcus	uPDI	Per quintile	3066	-0.000616519	0.00963792	0.948996
Bacteria;Firmicutes;Clostridia;Clostridiales;Peptostreptococcaceae;Peptostreptococcus	uPDI	Q2 vs. Q1	3066	-0.0286524	0.0379709	0.450496
Bacteria;Firmicutes;Clostridia;Clostridiales;Peptostreptococcaceae;Peptostreptococcus	uPDI	Q3 vs. Q1	3066	-0.0368665	0.0416211	0.375744
Bacteria;Firmicutes;Clostridia;Clostridiales;Peptostreptococcaceae;Peptostreptococcus	uPDI	Q4 vs. Q1	3066	-0.0149396	0.0405816	0.712772
Bacteria;Firmicutes;Clostridia;Clostridiales;Peptostreptococcaceae;Peptostreptococcus	uPDI	Q5 vs. Q1	3066	-0.00395931	0.0426989	0.926121
Bacteria;Firmicutes;Clostridia;Clostridiales;Peptostreptococcaceae;Terrisporobacter	hPDI	Per quintile	3066	-0.000670584	0.0132966	0.959777
Bacteria;Firmicutes;Clostridia;Clostridiales;Peptostreptococcaceae;Terrisporobacter	hPDI	Q2 vs. Q1	3066	0.0853555	0.0527536	0.105662
Bacteria;Firmicutes;Clostridia;Clostridiales;Peptostreptococcaceae;Terrisporobacter	hPDI	Q3 vs. Q1	3066	0.126391	0.0568194	0.0261193
Bacteria;Firmicutes;Clostridia;Clostridiales;Peptostreptococcaceae;Terrisporobacter	hPDI	Q4 vs. Q1	3066	0.0857511	0.0558363	0.124598
Bacteria;Firmicutes;Clostridia;Clostridiales;Peptostreptococcaceae;Terrisporobacter	hPDI	Q5 vs. Q1	3066	-0.0234975	0.060738	0.698855
Bacteria;Firmicutes;Clostridia;Clostridiales;Peptostreptococcaceae;Terrisporobacter	PDI	Per quintile	3066	0.00798607	0.0184277	0.664744
Bacteria;Firmicutes;Clostridia;Clostridiales;Peptostreptococcaceae;Terrisporobacter	PDI	Q2 vs. Q1	3066	-0.0408236	0.0573589	0.476637
Bacteria;Firmicutes;Clostridia;Clostridiales;Peptostreptococcaceae;Terrisporobacter	PDI	Q3 vs. Q1	3066	0.0184137	0.0614666	0.764504
Bacteria;Firmicutes;Clostridia;Clostridiales;Peptostreptococcaceae;Terrisporobacter	PDI	Q4 vs. Q1	3066	0.0101797	0.068771	0.882324
Bacteria;Firmicutes;Clostridia;Clostridiales;Peptostreptococcaceae;Terrisporobacter	PDI	Q5 vs. Q1	3066	0.0146353	0.0781388	0.851427
Bacteria;Firmicutes;Clostridia;Clostridiales;Peptostreptococcaceae;Terrisporobacter	uPDI	Per quintile	3066	0.014481	0.0133332	0.277443
Bacteria;Firmicutes;Clostridia;Clostridiales;Peptostreptococcaceae;Terrisporobacter	uPDI	Q2 vs. Q1	3066	0.0629456	0.0525751	0.231209
Bacteria;Firmicutes;Clostridia;Clostridiales;Peptostreptococcaceae;Terrisporobacter	uPDI	Q3 vs. Q1	3066	-0.00488969	0.0576194	0.932371
Bacteria;Firmicutes;Clostridia;Clostridiales;Peptostreptococcaceae;Terrisporobacter	uPDI	Q4 vs. Q1	3066	0.118628	0.0561627	0.0346677
Bacteria;Firmicutes;Clostridia;Clostridiales;Peptostreptococcaceae;Terrisporobacter	uPDI	Q5 vs. Q1	3066	0.0377783	0.0590343	0.522212
Bacteria;Firmicutes;Clostridia;Clostridiales;Peptostreptococcaceae;uncultured	hPDI	Per quintile	3066	-0.00245985	0.00847859	0.77172
Bacteria;Firmicutes;Clostridia;Clostridiales;Peptostreptococcaceae;uncultured	hPDI	Q2 vs. Q1	3066	0.000716908	0.0335978	0.982976
Bacteria;Firmicutes;Clostridia;Clostridiales;Peptostreptococcaceae;uncultured	hPDI	Q3 vs. Q1	3066	0.0458351	0.036194	0.20538
Bacteria;Firmicutes;Clostridia;Clostridiales;Peptostreptococcaceae;uncultured	hPDI	Q4 vs. Q1	3066	-0.00277895	0.0356011	0.937782
Bacteria;Firmicutes;Clostridia;Clostridiales;Peptostreptococcaceae;uncultured	hPDI	Q5 vs. Q1	3066	-0.0159626	0.0387479	0.680368
Bacteria;Firmicutes;Clostridia;Clostridiales;Peptostreptococcaceae;uncultured	PDI	Per quintile	3066	0.000532451	0.0117718	0.963923
Bacteria;Firmicutes;Clostridia;Clostridiales;Peptostreptococcaceae;uncultured	PDI	Q2 vs. Q1	3066	0.0132038	0.0365044	0.717573
Bacteria;Firmicutes;Clostridia;Clostridiales;Peptostreptococcaceae;uncultured	PDI	Q3 vs. Q1	3066	-0.020644	0.0391397	0.597886
Bacteria;Firmicutes;Clostridia;Clostridiales;Peptostreptococcaceae;uncultured	PDI	Q4 vs. Q1	3066	-0.0218129	0.0438439	0.618827
Bacteria;Firmicutes;Clostridia;Clostridiales;Peptostreptococcaceae;uncultured	PDI	Q5 vs. Q1	3066	0.0241418	0.0498927	0.628475
Bacteria;Firmicutes;Clostridia;Clostridiales;Peptostreptococcaceae;uncultured	uPDI	Per quintile	3066	-2.42027e-05	0.00850524	0.99773
Bacteria;Firmicutes;Clostridia;Clostridiales;Peptostreptococcaceae;uncultured	uPDI	Q2 vs. Q1	3066	0.0353446	0.0334596	0.290815
Bacteria;Firmicutes;Clostridia;Clostridiales;Peptostreptococcaceae;uncultured	uPDI	Q3 vs. Q1	3066	0.0130053	0.0366814	0.722928
Bacteria;Firmicutes;Clostridia;Clostridiales;Peptostreptococcaceae;uncultured	uPDI	Q4 vs. Q1	3066	0.0388996	0.0357745	0.27688
Bacteria;Firmicutes;Clostridia;Clostridiales;Peptostreptococcaceae;uncultured	uPDI	Q5 vs. Q1	3066	-0.00884458	0.037671	0.814376
Bacteria;Firmicutes;Clostridia;Clostridiales;Ruminococcaceae;[Eubacterium] coprostanoligenes group	hPDI	Per quintile	3066	-0.0244671	0.0106738	0.0218913
Bacteria;Firmicutes;Clostridia;Clostridiales;Ruminococcaceae;[Eubacterium] coprostanoligenes group	hPDI	Q2 vs. Q1	3066	0.0455899	0.0422638	0.280722
Bacteria;Firmicutes;Clostridia;Clostridiales;Ruminococcaceae;[Eubacterium] coprostanoligenes group	hPDI	Q3 vs. Q1	3066	-0.108429	0.0455287	0.0172398
Bacteria;Firmicutes;Clostridia;Clostridiales;Ruminococcaceae;[Eubacterium] coprostanoligenes group	hPDI	Q4 vs. Q1	3066	-0.0451459	0.044778	0.313351
Bacteria;Firmicutes;Clostridia;Clostridiales;Ruminococcaceae;[Eubacterium] coprostanoligenes group	hPDI	Q5 vs. Q1	3066	-0.0680939	0.0487329	0.162327
Bacteria;Firmicutes;Clostridia;Clostridiales;Ruminococcaceae;[Eubacterium] coprostanoligenes group	PDI	Per quintile	3066	-0.0180174	0.0148258	0.224263
Bacteria;Firmicutes;Clostridia;Clostridiales;Ruminococcaceae;[Eubacterium] coprostanoligenes group	PDI	Q2 vs. Q1	3066	0.0303918	0.0459913	0.50873
Bacteria;Firmicutes;Clostridia;Clostridiales;Ruminococcaceae;[Eubacterium] coprostanoligenes group	PDI	Q3 vs. Q1	3066	0.0268215	0.0493083	0.586473
Bacteria;Firmicutes;Clostridia;Clostridiales;Ruminococcaceae;[Eubacterium] coprostanoligenes group	PDI	Q4 vs. Q1	3066	-0.0432303	0.0552267	0.433757
Bacteria;Firmicutes;Clostridia;Clostridiales;Ruminococcaceae;[Eubacterium] coprostanoligenes group	PDI	Q5 vs. Q1	3066	-0.058629	0.0628345	0.350784
Bacteria;Firmicutes;Clostridia;Clostridiales;Ruminococcaceae;[Eubacterium] coprostanoligenes group	uPDI	Per quintile	3066	0.00672653	0.0107157	0.530183
Bacteria;Firmicutes;Clostridia;Clostridiales;Ruminococcaceae;[Eubacterium] coprostanoligenes group	uPDI	Q2 vs. Q1	3066	-0.0319754	0.0421261	0.447828
Bacteria;Firmicutes;Clostridia;Clostridiales;Ruminococcaceae;[Eubacterium] coprostanoligenes group	uPDI	Q3 vs. Q1	3066	-0.0291256	0.0461808	0.528245
Bacteria;Firmicutes;Clostridia;Clostridiales;Ruminococcaceae;[Eubacterium] coprostanoligenes group	uPDI	Q4 vs. Q1	3066	-0.069932	0.0450363	0.120473
Bacteria;Firmicutes;Clostridia;Clostridiales;Ruminococcaceae;[Eubacterium] coprostanoligenes group	uPDI	Q5 vs. Q1	3066	0.0682826	0.047415	0.149837
Bacteria;Firmicutes;Clostridia;Clostridiales;Ruminococcaceae;__	hPDI	Per quintile	3066	0.00173437	0.011605	0.881198
Bacteria;Firmicutes;Clostridia;Clostridiales;Ruminococcaceae;__	hPDI	Q2 vs. Q1	3066	0.134022	0.0458941	0.00349757
Bacteria;Firmicutes;Clostridia;Clostridiales;Ruminococcaceae;__	hPDI	Q3 vs. Q1	3066	-0.0144382	0.049442	0.770269
Bacteria;Firmicutes;Clostridia;Clostridiales;Ruminococcaceae;__	hPDI	Q4 vs. Q1	3066	0.0329566	0.048639	0.498041
Bacteria;Firmicutes;Clostridia;Clostridiales;Ruminococcaceae;__	hPDI	Q5 vs. Q1	3066	0.07266	0.0529426	0.16993
Bacteria;Firmicutes;Clostridia;Clostridiales;Ruminococcaceae;__	PDI	Per quintile	3066	-0.00457846	0.0161166	0.776346
Bacteria;Firmicutes;Clostridia;Clostridiales;Ruminococcaceae;__	PDI	Q2 vs. Q1	3066	0.0255861	0.0499655	0.608598
Bacteria;Firmicutes;Clostridia;Clostridiales;Ruminococcaceae;__	PDI	Q3 vs. Q1	3066	0.0070345	0.0535769	0.89554
Bacteria;Firmicutes;Clostridia;Clostridiales;Ruminococcaceae;__	PDI	Q4 vs. Q1	3066	0.0131164	0.060027	0.827034
Bacteria;Firmicutes;Clostridia;Clostridiales;Ruminococcaceae;__	PDI	Q5 vs. Q1	3066	-0.0198155	0.0683239	0.771799
Bacteria;Firmicutes;Clostridia;Clostridiales;Ruminococcaceae;__	uPDI	Per quintile	3066	-0.00419904	0.0116413	0.718321
Bacteria;Firmicutes;Clostridia;Clostridiales;Ruminococcaceae;__	uPDI	Q2 vs. Q1	3066	-0.0403623	0.0457895	0.378062
Bacteria;Firmicutes;Clostridia;Clostridiales;Ruminococcaceae;__	uPDI	Q3 vs. Q1	3066	-0.0442881	0.0502008	0.377658
Bacteria;Firmicutes;Clostridia;Clostridiales;Ruminococcaceae;__	uPDI	Q4 vs. Q1	3066	-0.0413351	0.0489637	0.398558
Bacteria;Firmicutes;Clostridia;Clostridiales;Ruminococcaceae;__	uPDI	Q5 vs. Q1	3066	-0.0124055	0.0515724	0.809907
Bacteria;Firmicutes;Clostridia;Clostridiales;Ruminococcaceae;CAG-352	hPDI	Per quintile	3066	0.0107117	0.0117714	0.362835
Bacteria;Firmicutes;Clostridia;Clostridiales;Ruminococcaceae;CAG-352	hPDI	Q2 vs. Q1	3066	0.0440393	0.0466281	0.344924
Bacteria;Firmicutes;Clostridia;Clostridiales;Ruminococcaceae;CAG-352	hPDI	Q3 vs. Q1	3066	-0.0102574	0.050232	0.838197
Bacteria;Firmicutes;Clostridia;Clostridiales;Ruminococcaceae;CAG-352	hPDI	Q4 vs. Q1	3066	-0.00156978	0.0494128	0.974656
Bacteria;Firmicutes;Clostridia;Clostridiales;Ruminococcaceae;CAG-352	hPDI	Q5 vs. Q1	3066	0.091312	0.0537827	0.0895466
Bacteria;Firmicutes;Clostridia;Clostridiales;Ruminococcaceae;CAG-352	PDI	Per quintile	3066	-0.00719199	0.0163473	0.659973
Bacteria;Firmicutes;Clostridia;Clostridiales;Ruminococcaceae;CAG-352	PDI	Q2 vs. Q1	3066	0.0595724	0.0506677	0.239696
Bacteria;Firmicutes;Clostridia;Clostridiales;Ruminococcaceae;CAG-352	PDI	Q3 vs. Q1	3066	0.0541817	0.0543277	0.318613
Bacteria;Firmicutes;Clostridia;Clostridiales;Ruminococcaceae;CAG-352	PDI	Q4 vs. Q1	3066	0.0331701	0.060863	0.585756
Bacteria;Firmicutes;Clostridia;Clostridiales;Ruminococcaceae;CAG-352	PDI	Q5 vs. Q1	3066	-0.032039	0.0692679	0.643695
Bacteria;Firmicutes;Clostridia;Clostridiales;Ruminococcaceae;CAG-352	uPDI	Per quintile	3066	-0.0164618	0.0118063	0.163222
Bacteria;Firmicutes;Clostridia;Clostridiales;Ruminococcaceae;CAG-352	uPDI	Q2 vs. Q1	3066	-0.056454	0.0464414	0.224139
Bacteria;Firmicutes;Clostridia;Clostridiales;Ruminococcaceae;CAG-352	uPDI	Q3 vs. Q1	3066	-0.00911038	0.0509143	0.857988
Bacteria;Firmicutes;Clostridia;Clostridiales;Ruminococcaceae;CAG-352	uPDI	Q4 vs. Q1	3066	-0.0813411	0.0496577	0.101414
Bacteria;Firmicutes;Clostridia;Clostridiales;Ruminococcaceae;CAG-352	uPDI	Q5 vs. Q1	3066	-0.0671563	0.0522969	0.199094
Bacteria;Firmicutes;Clostridia;Clostridiales;Ruminococcaceae;Candidatus Soleaferrea	hPDI	Per quintile	3066	-0.0160908	0.0100305	0.108672
Bacteria;Firmicutes;Clostridia;Clostridiales;Ruminococcaceae;Candidatus Soleaferrea	hPDI	Q2 vs. Q1	3066	0.0579712	0.0397453	0.144684
Bacteria;Firmicutes;Clostridia;Clostridiales;Ruminococcaceae;Candidatus Soleaferrea	hPDI	Q3 vs. Q1	3066	-0.0194274	0.0428157	0.650013
Bacteria;Firmicutes;Clostridia;Clostridiales;Ruminococcaceae;Candidatus Soleaferrea	hPDI	Q4 vs. Q1	3066	0.000983536	0.0421102	0.981366
Bacteria;Firmicutes;Clostridia;Clostridiales;Ruminococcaceae;Candidatus Soleaferrea	hPDI	Q5 vs. Q1	3066	-0.0540645	0.0458297	0.238127
Bacteria;Firmicutes;Clostridia;Clostridiales;Ruminococcaceae;Candidatus Soleaferrea	PDI	Per quintile	3066	-0.011158	0.0139283	0.423073
Bacteria;Firmicutes;Clostridia;Clostridiales;Ruminococcaceae;Candidatus Soleaferrea	PDI	Q2 vs. Q1	3066	0.0024717	0.0431797	0.954352
Bacteria;Firmicutes;Clostridia;Clostridiales;Ruminococcaceae;Candidatus Soleaferrea	PDI	Q3 vs. Q1	3066	-0.0979209	0.0462941	0.0344138
Bacteria;Firmicutes;Clostridia;Clostridiales;Ruminococcaceae;Candidatus Soleaferrea	PDI	Q4 vs. Q1	3066	-0.0247343	0.0518512	0.633345
Bacteria;Firmicutes;Clostridia;Clostridiales;Ruminococcaceae;Candidatus Soleaferrea	PDI	Q5 vs. Q1	3066	-0.0365174	0.0589949	0.535921
Bacteria;Firmicutes;Clostridia;Clostridiales;Ruminococcaceae;Candidatus Soleaferrea	uPDI	Per quintile	3066	0.00502108	0.0100657	0.6179
Bacteria;Firmicutes;Clostridia;Clostridiales;Ruminococcaceae;Candidatus Soleaferrea	uPDI	Q2 vs. Q1	3066	-0.0360037	0.0396089	0.363361
Bacteria;Firmicutes;Clostridia;Clostridiales;Ruminococcaceae;Candidatus Soleaferrea	uPDI	Q3 vs. Q1	3066	0.0355066	0.0434213	0.413515
Bacteria;Firmicutes;Clostridia;Clostridiales;Ruminococcaceae;Candidatus Soleaferrea	uPDI	Q4 vs. Q1	3066	-0.0097287	0.0423454	0.818289
Bacteria;Firmicutes;Clostridia;Clostridiales;Ruminococcaceae;Candidatus Soleaferrea	uPDI	Q5 vs. Q1	3066	0.0137696	0.0445824	0.75743
Bacteria;Firmicutes;Clostridia;Clostridiales;Ruminococcaceae;Fastidiosipila	hPDI	Per quintile	3066	0.000538528	0.0120456	0.96434
Bacteria;Firmicutes;Clostridia;Clostridiales;Ruminococcaceae;Fastidiosipila	hPDI	Q2 vs. Q1	3066	0.137079	0.0476526	0.00401952
Bacteria;Firmicutes;Clostridia;Clostridiales;Ruminococcaceae;Fastidiosipila	hPDI	Q3 vs. Q1	3066	-0.00790018	0.0513358	0.877695
Bacteria;Firmicutes;Clostridia;Clostridiales;Ruminococcaceae;Fastidiosipila	hPDI	Q4 vs. Q1	3066	0.034474	0.0504989	0.494816
Bacteria;Firmicutes;Clostridia;Clostridiales;Ruminococcaceae;Fastidiosipila	hPDI	Q5 vs. Q1	3066	0.0660351	0.0549652	0.229596
Bacteria;Firmicutes;Clostridia;Clostridiales;Ruminococcaceae;Fastidiosipila	PDI	Per quintile	3066	-0.00779873	0.0167261	0.641028
Bacteria;Firmicutes;Clostridia;Clostridiales;Ruminococcaceae;Fastidiosipila	PDI	Q2 vs. Q1	3066	0.0227085	0.051869	0.661528
Bacteria;Firmicutes;Clostridia;Clostridiales;Ruminococcaceae;Fastidiosipila	PDI	Q3 vs. Q1	3066	-0.00221384	0.055616	0.968248
Bacteria;Firmicutes;Clostridia;Clostridiales;Ruminococcaceae;Fastidiosipila	PDI	Q4 vs. Q1	3066	-0.021505	0.0623067	0.729984
Bacteria;Firmicutes;Clostridia;Clostridiales;Ruminococcaceae;Fastidiosipila	PDI	Q5 vs. Q1	3066	-0.0176909	0.0709117	0.802991
Bacteria;Firmicutes;Clostridia;Clostridiales;Ruminococcaceae;Fastidiosipila	uPDI	Per quintile	3066	-0.00287813	0.0120833	0.811734
Bacteria;Firmicutes;Clostridia;Clostridiales;Ruminococcaceae;Fastidiosipila	uPDI	Q2 vs. Q1	3066	-0.0641593	0.0475275	0.177036
Bacteria;Firmicutes;Clostridia;Clostridiales;Ruminococcaceae;Fastidiosipila	uPDI	Q3 vs. Q1	3066	-0.0131445	0.0521052	0.800834
Bacteria;Firmicutes;Clostridia;Clostridiales;Ruminococcaceae;Fastidiosipila	uPDI	Q4 vs. Q1	3066	-0.0497583	0.0508194	0.32752
Bacteria;Firmicutes;Clostridia;Clostridiales;Ruminococcaceae;Fastidiosipila	uPDI	Q5 vs. Q1	3066	-0.013987	0.0535212	0.793833
Bacteria;Firmicutes;Clostridia;Clostridiales;Ruminococcaceae;Fournierella	hPDI	Per quintile	3066	0.00108385	0.00997305	0.913458
Bacteria;Firmicutes;Clostridia;Clostridiales;Ruminococcaceae;Fournierella	hPDI	Q2 vs. Q1	3066	0.0648854	0.0395236	0.100655
Bacteria;Firmicutes;Clostridia;Clostridiales;Ruminococcaceae;Fournierella	hPDI	Q3 vs. Q1	3066	0.0232458	0.0425772	0.585088
Bacteria;Firmicutes;Clostridia;Clostridiales;Ruminococcaceae;Fournierella	hPDI	Q4 vs. Q1	3066	0.00817086	0.0418768	0.845302
Bacteria;Firmicutes;Clostridia;Clostridiales;Ruminococcaceae;Fournierella	hPDI	Q5 vs. Q1	3066	0.0392967	0.0455765	0.388569
Bacteria;Firmicutes;Clostridia;Clostridiales;Ruminococcaceae;Fournierella	PDI	Per quintile	3066	0.00037136	0.0138449	0.978601
Bacteria;Firmicutes;Clostridia;Clostridiales;Ruminococcaceae;Fournierella	PDI	Q2 vs. Q1	3066	0.0881392	0.0429277	0.0400533
Bacteria;Firmicutes;Clostridia;Clostridiales;Ruminococcaceae;Fournierella	PDI	Q3 vs. Q1	3066	0.0304636	0.0460249	0.508039
Bacteria;Firmicutes;Clostridia;Clostridiales;Ruminococcaceae;Fournierella	PDI	Q4 vs. Q1	3066	0.0253385	0.051552	0.623063
Bacteria;Firmicutes;Clostridia;Clostridiales;Ruminococcaceae;Fournierella	PDI	Q5 vs. Q1	3066	0.0300673	0.0586576	0.608239
Bacteria;Firmicutes;Clostridia;Clostridiales;Ruminococcaceae;Fournierella	uPDI	Per quintile	3066	-0.00520127	0.010004	0.603118
Bacteria;Firmicutes;Clostridia;Clostridiales;Ruminococcaceae;Fournierella	uPDI	Q2 vs. Q1	3066	-0.0852486	0.0392856	0.0300088
Bacteria;Firmicutes;Clostridia;Clostridiales;Ruminococcaceae;Fournierella	uPDI	Q3 vs. Q1	3066	-0.0894385	0.0430673	0.0378281
Bacteria;Firmicutes;Clostridia;Clostridiales;Ruminococcaceae;Fournierella	uPDI	Q4 vs. Q1	3066	-0.11889	0.042001	0.00464531
Bacteria;Firmicutes;Clostridia;Clostridiales;Ruminococcaceae;Fournierella	uPDI	Q5 vs. Q1	3066	0.0131617	0.0442224	0.76599
Bacteria;Firmicutes;Clostridia;Clostridiales;Ruminococcaceae;Ruminiclostridium 6	hPDI	Per quintile	3066	-0.0127939	0.0117206	0.275019
Bacteria;Firmicutes;Clostridia;Clostridiales;Ruminococcaceae;Ruminiclostridium 6	hPDI	Q2 vs. Q1	3066	0.131531	0.0463647	0.00455561
Bacteria;Firmicutes;Clostridia;Clostridiales;Ruminococcaceae;Ruminiclostridium 6	hPDI	Q3 vs. Q1	3066	-0.0247901	0.0499478	0.619669
Bacteria;Firmicutes;Clostridia;Clostridiales;Ruminococcaceae;Ruminiclostridium 6	hPDI	Q4 vs. Q1	3066	0.00154864	0.0491308	0.974854
Bacteria;Firmicutes;Clostridia;Clostridiales;Ruminococcaceae;Ruminiclostridium 6	hPDI	Q5 vs. Q1	3066	0.0116101	0.0534744	0.828119
Bacteria;Firmicutes;Clostridia;Clostridiales;Ruminococcaceae;Ruminiclostridium 6	PDI	Per quintile	3066	-0.0052326	0.0162768	0.74785
Bacteria;Firmicutes;Clostridia;Clostridiales;Ruminococcaceae;Ruminiclostridium 6	PDI	Q2 vs. Q1	3066	0.0837204	0.050415	0.096789
Bacteria;Firmicutes;Clostridia;Clostridiales;Ruminococcaceae;Ruminiclostridium 6	PDI	Q3 vs. Q1	3066	0.116874	0.0540553	0.0306096
Bacteria;Firmicutes;Clostridia;Clostridiales;Ruminococcaceae;Ruminiclostridium 6	PDI	Q4 vs. Q1	3066	0.0338225	0.060554	0.576468
Bacteria;Firmicutes;Clostridia;Clostridiales;Ruminococcaceae;Ruminiclostridium 6	PDI	Q5 vs. Q1	3066	-0.0145681	0.0689108	0.832571
Bacteria;Firmicutes;Clostridia;Clostridiales;Ruminococcaceae;Ruminiclostridium 6	uPDI	Per quintile	3066	0.0142339	0.0117567	0.226009
Bacteria;Firmicutes;Clostridia;Clostridiales;Ruminococcaceae;Ruminiclostridium 6	uPDI	Q2 vs. Q1	3066	-0.0450098	0.0461987	0.329924
Bacteria;Firmicutes;Clostridia;Clostridiales;Ruminococcaceae;Ruminiclostridium 6	uPDI	Q3 vs. Q1	3066	-0.0209621	0.0506475	0.678961
Bacteria;Firmicutes;Clostridia;Clostridiales;Ruminococcaceae;Ruminiclostridium 6	uPDI	Q4 vs. Q1	3066	-0.0595467	0.0493961	0.228013
Bacteria;Firmicutes;Clostridia;Clostridiales;Ruminococcaceae;Ruminiclostridium 6	uPDI	Q5 vs. Q1	3066	0.0969353	0.0520175	0.0623898
Bacteria;Firmicutes;Clostridia;Clostridiales;Ruminococcaceae;Ruminiclostridium 9	hPDI	Per quintile	3066	0.00931621	0.0115824	0.421198
Bacteria;Firmicutes;Clostridia;Clostridiales;Ruminococcaceae;Ruminiclostridium 9	hPDI	Q2 vs. Q1	3066	0.0990814	0.0458852	0.0308243
Bacteria;Firmicutes;Clostridia;Clostridiales;Ruminococcaceae;Ruminiclostridium 9	hPDI	Q3 vs. Q1	3066	0.0610719	0.0494311	0.216646
Bacteria;Firmicutes;Clostridia;Clostridiales;Ruminococcaceae;Ruminiclostridium 9	hPDI	Q4 vs. Q1	3066	0.0471036	0.0486221	0.332661
Bacteria;Firmicutes;Clostridia;Clostridiales;Ruminococcaceae;Ruminiclostridium 9	hPDI	Q5 vs. Q1	3066	0.0764324	0.0529204	0.148658
Bacteria;Firmicutes;Clostridia;Clostridiales;Ruminococcaceae;Ruminiclostridium 9	PDI	Per quintile	3066	-0.00479201	0.0160829	0.765736
Bacteria;Firmicutes;Clostridia;Clostridiales;Ruminococcaceae;Ruminiclostridium 9	PDI	Q2 vs. Q1	3066	0.0260476	0.0498838	0.601555
Bacteria;Firmicutes;Clostridia;Clostridiales;Ruminococcaceae;Ruminiclostridium 9	PDI	Q3 vs. Q1	3066	0.0229225	0.0534855	0.668233
Bacteria;Firmicutes;Clostridia;Clostridiales;Ruminococcaceae;Ruminiclostridium 9	PDI	Q4 vs. Q1	3066	-0.00150062	0.0599153	0.980018
Bacteria;Firmicutes;Clostridia;Clostridiales;Ruminococcaceae;Ruminiclostridium 9	PDI	Q5 vs. Q1	3066	-0.0134999	0.0681834	0.84305
Bacteria;Firmicutes;Clostridia;Clostridiales;Ruminococcaceae;Ruminiclostridium 9	uPDI	Per quintile	3066	-0.0106818	0.0116184	0.357894
Bacteria;Firmicutes;Clostridia;Clostridiales;Ruminococcaceae;Ruminiclostridium 9	uPDI	Q2 vs. Q1	3066	-0.0556068	0.0457081	0.22377
Bacteria;Firmicutes;Clostridia;Clostridiales;Ruminococcaceae;Ruminiclostridium 9	uPDI	Q3 vs. Q1	3066	0.000280555	0.0501095	0.995533
Bacteria;Firmicutes;Clostridia;Clostridiales;Ruminococcaceae;Ruminiclostridium 9	uPDI	Q4 vs. Q1	3066	-0.0607431	0.0488711	0.213896
Bacteria;Firmicutes;Clostridia;Clostridiales;Ruminococcaceae;Ruminiclostridium 9	uPDI	Q5 vs. Q1	3066	-0.0480958	0.0514636	0.350015
Bacteria;Firmicutes;Clostridia;Clostridiales;Ruminococcaceae;Ruminococcaceae NK4A214 group	hPDI	Per quintile	3066	0.0052796	0.0106198	0.619087
Bacteria;Firmicutes;Clostridia;Clostridiales;Ruminococcaceae;Ruminococcaceae NK4A214 group	hPDI	Q2 vs. Q1	3066	0.0610801	0.0420389	0.14624
Bacteria;Firmicutes;Clostridia;Clostridiales;Ruminococcaceae;Ruminococcaceae NK4A214 group	hPDI	Q3 vs. Q1	3066	-0.0575414	0.045287	0.203873
Bacteria;Firmicutes;Clostridia;Clostridiales;Ruminococcaceae;Ruminococcaceae NK4A214 group	hPDI	Q4 vs. Q1	3066	0.00356632	0.044543	0.936186
Bacteria;Firmicutes;Clostridia;Clostridiales;Ruminococcaceae;Ruminococcaceae NK4A214 group	hPDI	Q5 vs. Q1	3066	0.0718695	0.0484789	0.13821
Bacteria;Firmicutes;Clostridia;Clostridiales;Ruminococcaceae;Ruminococcaceae NK4A214 group	PDI	Per quintile	3066	0.0127327	0.0147422	0.38776
Bacteria;Firmicutes;Clostridia;Clostridiales;Ruminococcaceae;Ruminococcaceae NK4A214 group	PDI	Q2 vs. Q1	3066	0.00614895	0.0457158	0.893004
Bacteria;Firmicutes;Clostridia;Clostridiales;Ruminococcaceae;Ruminococcaceae NK4A214 group	PDI	Q3 vs. Q1	3066	0.0762621	0.0490148	0.119732
Bacteria;Firmicutes;Clostridia;Clostridiales;Ruminococcaceae;Ruminococcaceae NK4A214 group	PDI	Q4 vs. Q1	3066	0.0676982	0.0549026	0.217553
Bacteria;Firmicutes;Clostridia;Clostridiales;Ruminococcaceae;Ruminococcaceae NK4A214 group	PDI	Q5 vs. Q1	3066	0.0260854	0.0624726	0.676277
Bacteria;Firmicutes;Clostridia;Clostridiales;Ruminococcaceae;Ruminococcaceae NK4A214 group	uPDI	Per quintile	3066	0.00868043	0.0106522	0.415133
Bacteria;Firmicutes;Clostridia;Clostridiales;Ruminococcaceae;Ruminococcaceae NK4A214 group	uPDI	Q2 vs. Q1	3066	-0.102061	0.0418337	0.0146998
Bacteria;Firmicutes;Clostridia;Clostridiales;Ruminococcaceae;Ruminococcaceae NK4A214 group	uPDI	Q3 vs. Q1	3066	-0.0178749	0.0458612	0.696714
Bacteria;Firmicutes;Clostridia;Clostridiales;Ruminococcaceae;Ruminococcaceae NK4A214 group	uPDI	Q4 vs. Q1	3066	-0.0802799	0.0447264	0.072668
Bacteria;Firmicutes;Clostridia;Clostridiales;Ruminococcaceae;Ruminococcaceae NK4A214 group	uPDI	Q5 vs. Q1	3066	0.0520131	0.0470944	0.2694
Bacteria;Firmicutes;Clostridia;Clostridiales;Ruminococcaceae;Ruminococcaceae UCG-002	hPDI	Per quintile	3066	-0.0149199	0.0118362	0.20748
Bacteria;Firmicutes;Clostridia;Clostridiales;Ruminococcaceae;Ruminococcaceae UCG-002	hPDI	Q2 vs. Q1	3066	0.0751882	0.0468938	0.108852
Bacteria;Firmicutes;Clostridia;Clostridiales;Ruminococcaceae;Ruminococcaceae UCG-002	hPDI	Q3 vs. Q1	3066	0.0127234	0.0505175	0.801147
Bacteria;Firmicutes;Clostridia;Clostridiales;Ruminococcaceae;Ruminococcaceae UCG-002	hPDI	Q4 vs. Q1	3066	-0.0270886	0.0496897	0.585647
Bacteria;Firmicutes;Clostridia;Clostridiales;Ruminococcaceae;Ruminococcaceae UCG-002	hPDI	Q5 vs. Q1	3066	-0.0192449	0.0540817	0.721953
Bacteria;Firmicutes;Clostridia;Clostridiales;Ruminococcaceae;Ruminococcaceae UCG-002	PDI	Per quintile	3066	-0.019676	0.0164339	0.231198
Bacteria;Firmicutes;Clostridia;Clostridiales;Ruminococcaceae;Ruminococcaceae UCG-002	PDI	Q2 vs. Q1	3066	0.0816718	0.0509124	0.108678
Bacteria;Firmicutes;Clostridia;Clostridiales;Ruminococcaceae;Ruminococcaceae UCG-002	PDI	Q3 vs. Q1	3066	0.0750721	0.0545878	0.169053
Bacteria;Firmicutes;Clostridia;Clostridiales;Ruminococcaceae;Ruminococcaceae UCG-002	PDI	Q4 vs. Q1	3066	0.00380518	0.0611487	0.950381
Bacteria;Firmicutes;Clostridia;Clostridiales;Ruminococcaceae;Ruminococcaceae UCG-002	PDI	Q5 vs. Q1	3066	-0.0727259	0.0695848	0.295958
Bacteria;Firmicutes;Clostridia;Clostridiales;Ruminococcaceae;Ruminococcaceae UCG-002	uPDI	Per quintile	3066	-0.011647	0.0118748	0.326685
Bacteria;Firmicutes;Clostridia;Clostridiales;Ruminococcaceae;Ruminococcaceae UCG-002	uPDI	Q2 vs. Q1	3066	-0.0866196	0.0467021	0.0636352
Bacteria;Firmicutes;Clostridia;Clostridiales;Ruminococcaceae;Ruminococcaceae UCG-002	uPDI	Q3 vs. Q1	3066	-0.0912697	0.0511988	0.0746425
Bacteria;Firmicutes;Clostridia;Clostridiales;Ruminococcaceae;Ruminococcaceae UCG-002	uPDI	Q4 vs. Q1	3066	-0.0896139	0.0499328	0.0727032
Bacteria;Firmicutes;Clostridia;Clostridiales;Ruminococcaceae;Ruminococcaceae UCG-002	uPDI	Q5 vs. Q1	3066	-0.0411428	0.0525793	0.433926
Bacteria;Firmicutes;Clostridia;Clostridiales;Ruminococcaceae;Ruminococcaceae UCG-003	hPDI	Per quintile	3066	-0.00280256	0.0118647	0.813271
Bacteria;Firmicutes;Clostridia;Clostridiales;Ruminococcaceae;Ruminococcaceae UCG-003	hPDI	Q2 vs. Q1	3066	0.0862672	0.046981	0.066326
Bacteria;Firmicutes;Clostridia;Clostridiales;Ruminococcaceae;Ruminococcaceae UCG-003	hPDI	Q3 vs. Q1	3066	-0.00618195	0.0506124	0.902786
Bacteria;Firmicutes;Clostridia;Clostridiales;Ruminococcaceae;Ruminococcaceae UCG-003	hPDI	Q4 vs. Q1	3066	-0.0103515	0.0497877	0.835298
Bacteria;Firmicutes;Clostridia;Clostridiales;Ruminococcaceae;Ruminococcaceae UCG-003	hPDI	Q5 vs. Q1	3066	0.0468117	0.0541914	0.387686
Bacteria;Firmicutes;Clostridia;Clostridiales;Ruminococcaceae;Ruminococcaceae UCG-003	PDI	Per quintile	3066	0.00258425	0.0164761	0.875364
Bacteria;Firmicutes;Clostridia;Clostridiales;Ruminococcaceae;Ruminococcaceae UCG-003	PDI	Q2 vs. Q1	3066	0.0020103	0.0510897	0.968613
Bacteria;Firmicutes;Clostridia;Clostridiales;Ruminococcaceae;Ruminococcaceae UCG-003	PDI	Q3 vs. Q1	3066	0.0195523	0.0547806	0.721152
Bacteria;Firmicutes;Clostridia;Clostridiales;Ruminococcaceae;Ruminococcaceae UCG-003	PDI	Q4 vs. Q1	3066	0.032427	0.0613716	0.597242
Bacteria;Firmicutes;Clostridia;Clostridiales;Ruminococcaceae;Ruminococcaceae UCG-003	PDI	Q5 vs. Q1	3066	-0.00557492	0.0698483	0.936385
Bacteria;Firmicutes;Clostridia;Clostridiales;Ruminococcaceae;Ruminococcaceae UCG-003	uPDI	Per quintile	3066	0.000910349	0.0119021	0.939032
Bacteria;Firmicutes;Clostridia;Clostridiales;Ruminococcaceae;Ruminococcaceae UCG-003	uPDI	Q2 vs. Q1	3066	-0.0343556	0.0467999	0.462891
Bacteria;Firmicutes;Clostridia;Clostridiales;Ruminococcaceae;Ruminococcaceae UCG-003	uPDI	Q3 vs. Q1	3066	0.0187404	0.0513076	0.71492
Bacteria;Firmicutes;Clostridia;Clostridiales;Ruminococcaceae;Ruminococcaceae UCG-003	uPDI	Q4 vs. Q1	3066	-0.0638286	0.0500418	0.20213
Bacteria;Firmicutes;Clostridia;Clostridiales;Ruminococcaceae;Ruminococcaceae UCG-003	uPDI	Q5 vs. Q1	3066	0.0263585	0.052703	0.616981
Bacteria;Firmicutes;Clostridia;Clostridiales;Ruminococcaceae;Ruminococcaceae UCG-005	hPDI	Per quintile	3066	-0.00568158	0.0118893	0.632741
Bacteria;Firmicutes;Clostridia;Clostridiales;Ruminococcaceae;Ruminococcaceae UCG-005	hPDI	Q2 vs. Q1	3066	0.0629489	0.0470757	0.181162
Bacteria;Firmicutes;Clostridia;Clostridiales;Ruminococcaceae;Ruminococcaceae UCG-005	hPDI	Q3 vs. Q1	3066	-0.0445894	0.0507141	0.379276
Bacteria;Firmicutes;Clostridia;Clostridiales;Ruminococcaceae;Ruminococcaceae UCG-005	hPDI	Q4 vs. Q1	3066	-0.0363911	0.0498862	0.465707
Bacteria;Firmicutes;Clostridia;Clostridiales;Ruminococcaceae;Ruminococcaceae UCG-005	hPDI	Q5 vs. Q1	3066	0.0379655	0.0542975	0.484419
Bacteria;Firmicutes;Clostridia;Clostridiales;Ruminococcaceae;Ruminococcaceae UCG-005	PDI	Per quintile	3066	-0.00334827	0.0165096	0.839285
Bacteria;Firmicutes;Clostridia;Clostridiales;Ruminococcaceae;Ruminococcaceae UCG-005	PDI	Q2 vs. Q1	3066	0.0977981	0.0511648	0.055949
Bacteria;Firmicutes;Clostridia;Clostridiales;Ruminococcaceae;Ruminococcaceae UCG-005	PDI	Q3 vs. Q1	3066	0.0672872	0.0548601	0.220002
Bacteria;Firmicutes;Clostridia;Clostridiales;Ruminococcaceae;Ruminococcaceae UCG-005	PDI	Q4 vs. Q1	3066	0.0310467	0.0614579	0.613439
Bacteria;Firmicutes;Clostridia;Clostridiales;Ruminococcaceae;Ruminococcaceae UCG-005	PDI	Q5 vs. Q1	3066	0.00856345	0.0699428	0.902555
Bacteria;Firmicutes;Clostridia;Clostridiales;Ruminococcaceae;Ruminococcaceae UCG-005	uPDI	Per quintile	3066	-0.00585273	0.0119268	0.623623
Bacteria;Firmicutes;Clostridia;Clostridiales;Ruminococcaceae;Ruminococcaceae UCG-005	uPDI	Q2 vs. Q1	3066	-0.121635	0.0467815	0.00932051
Bacteria;Firmicutes;Clostridia;Clostridiales;Ruminococcaceae;Ruminococcaceae UCG-005	uPDI	Q3 vs. Q1	3066	-0.0573109	0.0512869	0.263799
Bacteria;Firmicutes;Clostridia;Clostridiales;Ruminococcaceae;Ruminococcaceae UCG-005	uPDI	Q4 vs. Q1	3066	-0.170991	0.0500205	0.000629846
Bacteria;Firmicutes;Clostridia;Clostridiales;Ruminococcaceae;Ruminococcaceae UCG-005	uPDI	Q5 vs. Q1	3066	0.0213583	0.0526775	0.685145
Bacteria;Firmicutes;Clostridia;Clostridiales;Ruminococcaceae;Ruminococcaceae UCG-007	hPDI	Per quintile	3066	-0.00663556	0.0117745	0.573058
Bacteria;Firmicutes;Clostridia;Clostridiales;Ruminococcaceae;Ruminococcaceae UCG-007	hPDI	Q2 vs. Q1	3066	0.041579	0.04664	0.372668
Bacteria;Firmicutes;Clostridia;Clostridiales;Ruminococcaceae;Ruminococcaceae UCG-007	hPDI	Q3 vs. Q1	3066	0.00860022	0.0502441	0.864091
Bacteria;Firmicutes;Clostridia;Clostridiales;Ruminococcaceae;Ruminococcaceae UCG-007	hPDI	Q4 vs. Q1	3066	-0.0624404	0.0494211	0.206432
Bacteria;Firmicutes;Clostridia;Clostridiales;Ruminococcaceae;Ruminococcaceae UCG-007	hPDI	Q5 vs. Q1	3066	0.0326503	0.0537895	0.54385
Bacteria;Firmicutes;Clostridia;Clostridiales;Ruminococcaceae;Ruminococcaceae UCG-007	PDI	Per quintile	3066	-0.0169779	0.0163458	0.298957
Bacteria;Firmicutes;Clostridia;Clostridiales;Ruminococcaceae;Ruminococcaceae UCG-007	PDI	Q2 vs. Q1	3066	0.00483311	0.0506792	0.924023
Bacteria;Firmicutes;Clostridia;Clostridiales;Ruminococcaceae;Ruminococcaceae UCG-007	PDI	Q3 vs. Q1	3066	0.0017185	0.0543379	0.97477
Bacteria;Firmicutes;Clostridia;Clostridiales;Ruminococcaceae;Ruminococcaceae UCG-007	PDI	Q4 vs. Q1	3066	0.0104102	0.0608691	0.864203
Bacteria;Firmicutes;Clostridia;Clostridiales;Ruminococcaceae;Ruminococcaceae UCG-007	PDI	Q5 vs. Q1	3066	-0.0955088	0.0692672	0.167942
Bacteria;Firmicutes;Clostridia;Clostridiales;Ruminococcaceae;Ruminococcaceae UCG-007	uPDI	Per quintile	3066	-0.00612465	0.0118116	0.604091
Bacteria;Firmicutes;Clostridia;Clostridiales;Ruminococcaceae;Ruminococcaceae UCG-007	uPDI	Q2 vs. Q1	3066	-0.0939691	0.0464471	0.0430586
Bacteria;Firmicutes;Clostridia;Clostridiales;Ruminococcaceae;Ruminococcaceae UCG-007	uPDI	Q3 vs. Q1	3066	-0.026283	0.0509194	0.605737
Bacteria;Firmicutes;Clostridia;Clostridiales;Ruminococcaceae;Ruminococcaceae UCG-007	uPDI	Q4 vs. Q1	3066	-0.0804659	0.0496606	0.105164
Bacteria;Firmicutes;Clostridia;Clostridiales;Ruminococcaceae;Ruminococcaceae UCG-007	uPDI	Q5 vs. Q1	3066	-0.0257781	0.0522933	0.622047
Bacteria;Firmicutes;Clostridia;Clostridiales;Ruminococcaceae;Ruminococcaceae UCG-009	hPDI	Per quintile	3066	0.0206666	0.00987175	0.0363039
Bacteria;Firmicutes;Clostridia;Clostridiales;Ruminococcaceae;Ruminococcaceae UCG-009	hPDI	Q2 vs. Q1	3066	0.0693759	0.0390908	0.0759413
Bacteria;Firmicutes;Clostridia;Clostridiales;Ruminococcaceae;Ruminococcaceae UCG-009	hPDI	Q3 vs. Q1	3066	0.0308159	0.0421127	0.464322
Bacteria;Firmicutes;Clostridia;Clostridiales;Ruminococcaceae;Ruminococcaceae UCG-009	hPDI	Q4 vs. Q1	3066	0.0382461	0.0414282	0.355909
Bacteria;Firmicutes;Clostridia;Clostridiales;Ruminococcaceae;Ruminococcaceae UCG-009	hPDI	Q5 vs. Q1	3066	0.131718	0.0450935	0.00348923
Bacteria;Firmicutes;Clostridia;Clostridiales;Ruminococcaceae;Ruminococcaceae UCG-009	PDI	Per quintile	3066	0.031425	0.0137075	0.0218743
Bacteria;Firmicutes;Clostridia;Clostridiales;Ruminococcaceae;Ruminococcaceae UCG-009	PDI	Q2 vs. Q1	3066	0.0320523	0.0424979	0.450723
Bacteria;Firmicutes;Clostridia;Clostridiales;Ruminococcaceae;Ruminococcaceae UCG-009	PDI	Q3 vs. Q1	3066	0.0744204	0.0455692	0.102442
Bacteria;Firmicutes;Clostridia;Clostridiales;Ruminococcaceae;Ruminococcaceae UCG-009	PDI	Q4 vs. Q1	3066	0.0728167	0.0510544	0.153794
Bacteria;Firmicutes;Clostridia;Clostridiales;Ruminococcaceae;Ruminococcaceae UCG-009	PDI	Q5 vs. Q1	3066	0.137617	0.0581097	0.0178736
Bacteria;Firmicutes;Clostridia;Clostridiales;Ruminococcaceae;Ruminococcaceae UCG-009	uPDI	Per quintile	3066	-0.00582105	0.00990903	0.556902
Bacteria;Firmicutes;Clostridia;Clostridiales;Ruminococcaceae;Ruminococcaceae UCG-009	uPDI	Q2 vs. Q1	3066	-0.125681	0.0389168	0.00124015
Bacteria;Firmicutes;Clostridia;Clostridiales;Ruminococcaceae;Ruminococcaceae UCG-009	uPDI	Q3 vs. Q1	3066	-0.0810623	0.0426658	0.0574414
Bacteria;Firmicutes;Clostridia;Clostridiales;Ruminococcaceae;Ruminococcaceae UCG-009	uPDI	Q4 vs. Q1	3066	-0.0623391	0.0416142	0.134127
Bacteria;Firmicutes;Clostridia;Clostridiales;Ruminococcaceae;Ruminococcaceae UCG-009	uPDI	Q5 vs. Q1	3066	-0.044415	0.0438306	0.3109
Bacteria;Firmicutes;Clostridia;Clostridiales;Ruminococcaceae;Ruminococcaceae UCG-013	hPDI	Per quintile	3066	0.00709852	0.0106929	0.506784
Bacteria;Firmicutes;Clostridia;Clostridiales;Ruminococcaceae;Ruminococcaceae UCG-013	hPDI	Q2 vs. Q1	3066	0.0236215	0.0423611	0.577102
Bacteria;Firmicutes;Clostridia;Clostridiales;Ruminococcaceae;Ruminococcaceae UCG-013	hPDI	Q3 vs. Q1	3066	-0.0579526	0.045634	0.204105
Bacteria;Firmicutes;Clostridia;Clostridiales;Ruminococcaceae;Ruminococcaceae UCG-013	hPDI	Q4 vs. Q1	3066	0.0071156	0.0448836	0.874036
Bacteria;Firmicutes;Clostridia;Clostridiales;Ruminococcaceae;Ruminococcaceae UCG-013	hPDI	Q5 vs. Q1	3066	0.0559795	0.0488492	0.25181
Bacteria;Firmicutes;Clostridia;Clostridiales;Ruminococcaceae;Ruminococcaceae UCG-013	PDI	Per quintile	3066	0.00730713	0.0148449	0.622555
Bacteria;Firmicutes;Clostridia;Clostridiales;Ruminococcaceae;Ruminococcaceae UCG-013	PDI	Q2 vs. Q1	3066	-0.00727312	0.0460452	0.874491
Bacteria;Firmicutes;Clostridia;Clostridiales;Ruminococcaceae;Ruminococcaceae UCG-013	PDI	Q3 vs. Q1	3066	0.05204	0.0493676	0.291822
Bacteria;Firmicutes;Clostridia;Clostridiales;Ruminococcaceae;Ruminococcaceae UCG-013	PDI	Q4 vs. Q1	3066	0.0409722	0.0552969	0.458724
Bacteria;Firmicutes;Clostridia;Clostridiales;Ruminococcaceae;Ruminococcaceae UCG-013	PDI	Q5 vs. Q1	3066	0.00745583	0.0629198	0.905674
Bacteria;Firmicutes;Clostridia;Clostridiales;Ruminococcaceae;Ruminococcaceae UCG-013	uPDI	Per quintile	3066	-0.00223425	0.010727	0.835008
Bacteria;Firmicutes;Clostridia;Clostridiales;Ruminococcaceae;Ruminococcaceae UCG-013	uPDI	Q2 vs. Q1	3066	-0.0641053	0.0421472	0.128263
Bacteria;Firmicutes;Clostridia;Clostridiales;Ruminococcaceae;Ruminococcaceae UCG-013	uPDI	Q3 vs. Q1	3066	0.0596755	0.0462045	0.196513
Bacteria;Firmicutes;Clostridia;Clostridiales;Ruminococcaceae;Ruminococcaceae UCG-013	uPDI	Q4 vs. Q1	3066	-0.0799635	0.0450607	0.0759686
Bacteria;Firmicutes;Clostridia;Clostridiales;Ruminococcaceae;Ruminococcaceae UCG-013	uPDI	Q5 vs. Q1	3066	0.000913495	0.0474447	0.984639
Bacteria;Firmicutes;Clostridia;Clostridiales;Ruminococcaceae;Ruminococcaceae UCG-014	hPDI	Per quintile	3066	0.0160126	0.0120498	0.183891
Bacteria;Firmicutes;Clostridia;Clostridiales;Ruminococcaceae;Ruminococcaceae UCG-014	hPDI	Q2 vs. Q1	3066	0.00900454	0.0477551	0.85044
Bacteria;Firmicutes;Clostridia;Clostridiales;Ruminococcaceae;Ruminococcaceae UCG-014	hPDI	Q3 vs. Q1	3066	0.0246461	0.0514462	0.631892
Bacteria;Firmicutes;Clostridia;Clostridiales;Ruminococcaceae;Ruminococcaceae UCG-014	hPDI	Q4 vs. Q1	3066	0.0780055	0.0506073	0.123222
Bacteria;Firmicutes;Clostridia;Clostridiales;Ruminococcaceae;Ruminococcaceae UCG-014	hPDI	Q5 vs. Q1	3066	0.0387016	0.0550829	0.482301
Bacteria;Firmicutes;Clostridia;Clostridiales;Ruminococcaceae;Ruminococcaceae UCG-014	PDI	Per quintile	3066	0.00630689	0.0167368	0.706301
Bacteria;Firmicutes;Clostridia;Clostridiales;Ruminococcaceae;Ruminococcaceae UCG-014	PDI	Q2 vs. Q1	3066	0.066613	0.0518624	0.198996
Bacteria;Firmicutes;Clostridia;Clostridiales;Ruminococcaceae;Ruminococcaceae UCG-014	PDI	Q3 vs. Q1	3066	-0.0232428	0.0556088	0.675969
Bacteria;Firmicutes;Clostridia;Clostridiales;Ruminococcaceae;Ruminococcaceae UCG-014	PDI	Q4 vs. Q1	3066	-0.00111128	0.0622982	0.985768
Bacteria;Firmicutes;Clostridia;Clostridiales;Ruminococcaceae;Ruminococcaceae UCG-014	PDI	Q5 vs. Q1	3066	0.0709281	0.0709014	0.317129
Bacteria;Firmicutes;Clostridia;Clostridiales;Ruminococcaceae;Ruminococcaceae UCG-014	uPDI	Per quintile	3066	0.0078001	0.01209	0.518818
Bacteria;Firmicutes;Clostridia;Clostridiales;Ruminococcaceae;Ruminococcaceae UCG-014	uPDI	Q2 vs. Q1	3066	-0.00384578	0.0475662	0.93556
Bacteria;Firmicutes;Clostridia;Clostridiales;Ruminococcaceae;Ruminococcaceae UCG-014	uPDI	Q3 vs. Q1	3066	0.0219282	0.0521475	0.674118
Bacteria;Firmicutes;Clostridia;Clostridiales;Ruminococcaceae;Ruminococcaceae UCG-014	uPDI	Q4 vs. Q1	3066	-0.00730841	0.0508606	0.885741
Bacteria;Firmicutes;Clostridia;Clostridiales;Ruminococcaceae;Ruminococcaceae UCG-014	uPDI	Q5 vs. Q1	3066	0.0439639	0.0535644	0.411779
Bacteria;Firmicutes;Clostridia;Clostridiales;Ruminococcaceae;Ruminococcus 1	hPDI	Per quintile	3066	0.00756189	0.0123345	0.53983
Bacteria;Firmicutes;Clostridia;Clostridiales;Ruminococcaceae;Ruminococcus 1	hPDI	Q2 vs. Q1	3066	0.138542	0.0488151	0.00453831
Bacteria;Firmicutes;Clostridia;Clostridiales;Ruminococcaceae;Ruminococcus 1	hPDI	Q3 vs. Q1	3066	0.0260933	0.0525876	0.619763
Bacteria;Firmicutes;Clostridia;Clostridiales;Ruminococcaceae;Ruminococcus 1	hPDI	Q4 vs. Q1	3066	0.109898	0.0517278	0.0336244
Bacteria;Firmicutes;Clostridia;Clostridiales;Ruminococcaceae;Ruminococcus 1	hPDI	Q5 vs. Q1	3066	0.0495365	0.0563011	0.378941
Bacteria;Firmicutes;Clostridia;Clostridiales;Ruminococcaceae;Ruminococcus 1	PDI	Per quintile	3066	-0.00775395	0.0171268	0.650737
Bacteria;Firmicutes;Clostridia;Clostridiales;Ruminococcaceae;Ruminococcus 1	PDI	Q2 vs. Q1	3066	-0.0132116	0.0530444	0.803309
Bacteria;Firmicutes;Clostridia;Clostridiales;Ruminococcaceae;Ruminococcus 1	PDI	Q3 vs. Q1	3066	0.101433	0.056875	0.074514
Bacteria;Firmicutes;Clostridia;Clostridiales;Ruminococcaceae;Ruminococcus 1	PDI	Q4 vs. Q1	3066	-0.0297208	0.0637137	0.640876
Bacteria;Firmicutes;Clostridia;Clostridiales;Ruminococcaceae;Ruminococcus 1	PDI	Q5 vs. Q1	3066	-0.0397213	0.0725081	0.583817
Bacteria;Firmicutes;Clostridia;Clostridiales;Ruminococcaceae;Ruminococcus 1	uPDI	Per quintile	3066	0.00901192	0.0123727	0.466385
Bacteria;Firmicutes;Clostridia;Clostridiales;Ruminococcaceae;Ruminococcus 1	uPDI	Q2 vs. Q1	3066	-0.0393754	0.0486782	0.418577
Bacteria;Firmicutes;Clostridia;Clostridiales;Ruminococcaceae;Ruminococcus 1	uPDI	Q3 vs. Q1	3066	0.0183987	0.0533659	0.730271
Bacteria;Firmicutes;Clostridia;Clostridiales;Ruminococcaceae;Ruminococcus 1	uPDI	Q4 vs. Q1	3066	-0.00530337	0.0520476	0.91884
Bacteria;Firmicutes;Clostridia;Clostridiales;Ruminococcaceae;Ruminococcus 1	uPDI	Q5 vs. Q1	3066	0.0333985	0.0548105	0.542295
Bacteria;Firmicutes;Clostridia;Clostridiales;Ruminococcaceae;Ruminococcus 2	hPDI	Per quintile	3066	0.0163913	0.012343	0.184183
Bacteria;Firmicutes;Clostridia;Clostridiales;Ruminococcaceae;Ruminococcus 2	hPDI	Q2 vs. Q1	3066	0.140833	0.0488671	0.00395209
Bacteria;Firmicutes;Clostridia;Clostridiales;Ruminococcaceae;Ruminococcus 2	hPDI	Q3 vs. Q1	3066	0.0466382	0.0526438	0.37566
Bacteria;Firmicutes;Clostridia;Clostridiales;Ruminococcaceae;Ruminococcus 2	hPDI	Q4 vs. Q1	3066	0.0880146	0.0517834	0.0891936
Bacteria;Firmicutes;Clostridia;Clostridiales;Ruminococcaceae;Ruminococcus 2	hPDI	Q5 vs. Q1	3066	0.115299	0.0563619	0.0407872
Bacteria;Firmicutes;Clostridia;Clostridiales;Ruminococcaceae;Ruminococcus 2	PDI	Per quintile	3066	0.0142785	0.0171414	0.404854
Bacteria;Firmicutes;Clostridia;Clostridiales;Ruminococcaceae;Ruminococcus 2	PDI	Q2 vs. Q1	3066	0.0756492	0.0531558	0.15469
Bacteria;Firmicutes;Clostridia;Clostridiales;Ruminococcaceae;Ruminococcus 2	PDI	Q3 vs. Q1	3066	0.0510118	0.0569945	0.37077
Bacteria;Firmicutes;Clostridia;Clostridiales;Ruminococcaceae;Ruminococcus 2	PDI	Q4 vs. Q1	3066	0.066761	0.0638478	0.295734
Bacteria;Firmicutes;Clostridia;Clostridiales;Ruminococcaceae;Ruminococcus 2	PDI	Q5 vs. Q1	3066	0.072896	0.0726611	0.315748
Bacteria;Firmicutes;Clostridia;Clostridiales;Ruminococcaceae;Ruminococcus 2	uPDI	Per quintile	3066	-0.0108978	0.0123836	0.378847
Bacteria;Firmicutes;Clostridia;Clostridiales;Ruminococcaceae;Ruminococcus 2	uPDI	Q2 vs. Q1	3066	-0.0287056	0.0487253	0.555773
Bacteria;Firmicutes;Clostridia;Clostridiales;Ruminococcaceae;Ruminococcus 2	uPDI	Q3 vs. Q1	3066	-0.0592167	0.0534176	0.267619
Bacteria;Firmicutes;Clostridia;Clostridiales;Ruminococcaceae;Ruminococcus 2	uPDI	Q4 vs. Q1	3066	-0.0558996	0.0520983	0.283287
Bacteria;Firmicutes;Clostridia;Clostridiales;Ruminococcaceae;Ruminococcus 2	uPDI	Q5 vs. Q1	3066	-0.0339462	0.0548644	0.536095
Bacteria;Firmicutes;Clostridia;Clostridiales;Ruminococcaceae;Saccharofermentans	hPDI	Per quintile	3066	0.0105307	0.0127716	0.409632
Bacteria;Firmicutes;Clostridia;Clostridiales;Ruminococcaceae;Saccharofermentans	hPDI	Q2 vs. Q1	3066	0.100189	0.0505784	0.0476063
Bacteria;Firmicutes;Clostridia;Clostridiales;Ruminococcaceae;Saccharofermentans	hPDI	Q3 vs. Q1	3066	-0.0233772	0.0544862	0.667888
Bacteria;Firmicutes;Clostridia;Clostridiales;Ruminococcaceae;Saccharofermentans	hPDI	Q4 vs. Q1	3066	0.0435785	0.0535903	0.416116
Bacteria;Firmicutes;Clostridia;Clostridiales;Ruminococcaceae;Saccharofermentans	hPDI	Q5 vs. Q1	3066	0.0946149	0.0583252	0.104761
Bacteria;Firmicutes;Clostridia;Clostridiales;Ruminococcaceae;Saccharofermentans	PDI	Per quintile	3066	0.00259837	0.017732	0.883499
Bacteria;Firmicutes;Clostridia;Clostridiales;Ruminococcaceae;Saccharofermentans	PDI	Q2 vs. Q1	3066	0.0945336	0.0549875	0.085581
Bacteria;Firmicutes;Clostridia;Clostridiales;Ruminococcaceae;Saccharofermentans	PDI	Q3 vs. Q1	3066	0.0682235	0.058955	0.247185
Bacteria;Firmicutes;Clostridia;Clostridiales;Ruminococcaceae;Saccharofermentans	PDI	Q4 vs. Q1	3066	0.0198972	0.0660353	0.763176
Bacteria;Firmicutes;Clostridia;Clostridiales;Ruminococcaceae;Saccharofermentans	PDI	Q5 vs. Q1	3066	0.04555	0.075138	0.54437
Bacteria;Firmicutes;Clostridia;Clostridiales;Ruminococcaceae;Saccharofermentans	uPDI	Per quintile	3066	0.000495736	0.0128129	0.969137
Bacteria;Firmicutes;Clostridia;Clostridiales;Ruminococcaceae;Saccharofermentans	uPDI	Q2 vs. Q1	3066	-0.118898	0.0503784	0.0182702
Bacteria;Firmicutes;Clostridia;Clostridiales;Ruminococcaceae;Saccharofermentans	uPDI	Q3 vs. Q1	3066	-0.0129467	0.0552281	0.814657
Bacteria;Firmicutes;Clostridia;Clostridiales;Ruminococcaceae;Saccharofermentans	uPDI	Q4 vs. Q1	3066	-0.0595278	0.053861	0.269067
Bacteria;Firmicutes;Clostridia;Clostridiales;Ruminococcaceae;Saccharofermentans	uPDI	Q5 vs. Q1	3066	-0.0145717	0.0567105	0.797219
Bacteria;Firmicutes;Clostridia;Clostridiales;Ruminococcaceae;UBA1819	hPDI	Per quintile	3066	0.0176457	0.0127106	0.165056
Bacteria;Firmicutes;Clostridia;Clostridiales;Ruminococcaceae;UBA1819	hPDI	Q2 vs. Q1	3066	0.102166	0.0503684	0.0425213
Bacteria;Firmicutes;Clostridia;Clostridiales;Ruminococcaceae;UBA1819	hPDI	Q3 vs. Q1	3066	0.016504	0.0542589	0.760997
Bacteria;Firmicutes;Clostridia;Clostridiales;Ruminococcaceae;UBA1819	hPDI	Q4 vs. Q1	3066	0.108118	0.0533616	0.0427501
Bacteria;Firmicutes;Clostridia;Clostridiales;Ruminococcaceae;UBA1819	hPDI	Q5 vs. Q1	3066	0.0863285	0.0580729	0.137133
Bacteria;Firmicutes;Clostridia;Clostridiales;Ruminococcaceae;UBA1819	PDI	Per quintile	3066	-0.0122409	0.0176464	0.487885
Bacteria;Firmicutes;Clostridia;Clostridiales;Ruminococcaceae;UBA1819	PDI	Q2 vs. Q1	3066	0.0178182	0.0547425	0.744809
Bacteria;Firmicutes;Clostridia;Clostridiales;Ruminococcaceae;UBA1819	PDI	Q3 vs. Q1	3066	-0.0153967	0.0586895	0.793058
Bacteria;Firmicutes;Clostridia;Clostridiales;Ruminococcaceae;UBA1819	PDI	Q4 vs. Q1	3066	-0.086218	0.0657311	0.189629
Bacteria;Firmicutes;Clostridia;Clostridiales;Ruminococcaceae;UBA1819	PDI	Q5 vs. Q1	3066	-0.00529429	0.074782	0.94356
Bacteria;Firmicutes;Clostridia;Clostridiales;Ruminococcaceae;UBA1819	uPDI	Per quintile	3066	0.00450051	0.0127538	0.724182
Bacteria;Firmicutes;Clostridia;Clostridiales;Ruminococcaceae;UBA1819	uPDI	Q2 vs. Q1	3066	0.0337323	0.0501803	0.501442
Bacteria;Firmicutes;Clostridia;Clostridiales;Ruminococcaceae;UBA1819	uPDI	Q3 vs. Q1	3066	-0.0177126	0.0550094	0.747458
Bacteria;Firmicutes;Clostridia;Clostridiales;Ruminococcaceae;UBA1819	uPDI	Q4 vs. Q1	3066	-0.0387815	0.053645	0.469723
Bacteria;Firmicutes;Clostridia;Clostridiales;Ruminococcaceae;UBA1819	uPDI	Q5 vs. Q1	3066	0.0660819	0.0564744	0.241952
Bacteria;Firmicutes;Clostridia;Clostridiales;Ruminococcaceae;uncultured	hPDI	Per quintile	3066	0.00101716	0.0103064	0.921383
Bacteria;Firmicutes;Clostridia;Clostridiales;Ruminococcaceae;uncultured	hPDI	Q2 vs. Q1	3066	-0.000270328	0.0408511	0.99472
Bacteria;Firmicutes;Clostridia;Clostridiales;Ruminococcaceae;uncultured	hPDI	Q3 vs. Q1	3066	-0.00804897	0.0440084	0.854879
Bacteria;Firmicutes;Clostridia;Clostridiales;Ruminococcaceae;uncultured	hPDI	Q4 vs. Q1	3066	-0.0152747	0.0432902	0.724205
Bacteria;Firmicutes;Clostridia;Clostridiales;Ruminococcaceae;uncultured	hPDI	Q5 vs. Q1	3066	0.0174226	0.0471185	0.71156
Bacteria;Firmicutes;Clostridia;Clostridiales;Ruminococcaceae;uncultured	PDI	Per quintile	3066	-0.00975395	0.01431	0.495481
Bacteria;Firmicutes;Clostridia;Clostridiales;Ruminococcaceae;uncultured	PDI	Q2 vs. Q1	3066	0.000881045	0.0443628	0.984155
Bacteria;Firmicutes;Clostridia;Clostridiales;Ruminococcaceae;uncultured	PDI	Q3 vs. Q1	3066	0.0382539	0.0475672	0.421277
Bacteria;Firmicutes;Clostridia;Clostridiales;Ruminococcaceae;uncultured	PDI	Q4 vs. Q1	3066	-0.0209258	0.0532887	0.69455
Bacteria;Firmicutes;Clostridia;Clostridiales;Ruminococcaceae;uncultured	PDI	Q5 vs. Q1	3066	-0.0432093	0.0606469	0.476172
Bacteria;Firmicutes;Clostridia;Clostridiales;Ruminococcaceae;uncultured	uPDI	Per quintile	3066	-0.00231961	0.0103387	0.822475
Bacteria;Firmicutes;Clostridia;Clostridiales;Ruminococcaceae;uncultured	uPDI	Q2 vs. Q1	3066	-0.0660933	0.0406582	0.104038
Bacteria;Firmicutes;Clostridia;Clostridiales;Ruminococcaceae;uncultured	uPDI	Q3 vs. Q1	3066	0.00363876	0.044574	0.934938
Bacteria;Firmicutes;Clostridia;Clostridiales;Ruminococcaceae;uncultured	uPDI	Q4 vs. Q1	3066	-0.0405337	0.0434736	0.351142
Bacteria;Firmicutes;Clostridia;Clostridiales;Ruminococcaceae;uncultured	uPDI	Q5 vs. Q1	3066	-0.0190629	0.0457836	0.677139
Bacteria;Firmicutes;Clostridia;Clostridiales;Ruminococcaceae;uncultured bacterium	hPDI	Per quintile	3066	-0.0176742	0.0114015	0.121101
Bacteria;Firmicutes;Clostridia;Clostridiales;Ruminococcaceae;uncultured bacterium	hPDI	Q2 vs. Q1	3066	0.0581685	0.0451704	0.19783
Bacteria;Firmicutes;Clostridia;Clostridiales;Ruminococcaceae;uncultured bacterium	hPDI	Q3 vs. Q1	3066	-0.0586391	0.0486603	0.228176
Bacteria;Firmicutes;Clostridia;Clostridiales;Ruminococcaceae;uncultured bacterium	hPDI	Q4 vs. Q1	3066	-0.0267872	0.0478602	0.575687
Bacteria;Firmicutes;Clostridia;Clostridiales;Ruminococcaceae;uncultured bacterium	hPDI	Q5 vs. Q1	3066	-0.0392317	0.0520888	0.451348
Bacteria;Firmicutes;Clostridia;Clostridiales;Ruminococcaceae;uncultured bacterium	PDI	Per quintile	3066	-0.0236781	0.0158286	0.134677
Bacteria;Firmicutes;Clostridia;Clostridiales;Ruminococcaceae;uncultured bacterium	PDI	Q2 vs. Q1	3066	0.0289988	0.0491024	0.554802
Bacteria;Firmicutes;Clostridia;Clostridiales;Ruminococcaceae;uncultured bacterium	PDI	Q3 vs. Q1	3066	-0.0178053	0.0526453	0.735203
Bacteria;Firmicutes;Clostridia;Clostridiales;Ruminococcaceae;uncultured bacterium	PDI	Q4 vs. Q1	3066	-0.0350749	0.058968	0.551969
Bacteria;Firmicutes;Clostridia;Clostridiales;Ruminococcaceae;uncultured bacterium	PDI	Q5 vs. Q1	3066	-0.0910336	0.0670967	0.17486
Bacteria;Firmicutes;Clostridia;Clostridiales;Ruminococcaceae;uncultured bacterium	uPDI	Per quintile	3066	0.00195963	0.0114418	0.864012
Bacteria;Firmicutes;Clostridia;Clostridiales;Ruminococcaceae;uncultured bacterium	uPDI	Q2 vs. Q1	3066	-0.086637	0.0449722	0.0540472
Bacteria;Firmicutes;Clostridia;Clostridiales;Ruminococcaceae;uncultured bacterium	uPDI	Q3 vs. Q1	3066	0.00639662	0.0493014	0.896768
Bacteria;Firmicutes;Clostridia;Clostridiales;Ruminococcaceae;uncultured bacterium	uPDI	Q4 vs. Q1	3066	-0.0843266	0.0480808	0.0794562
Bacteria;Firmicutes;Clostridia;Clostridiales;Ruminococcaceae;uncultured bacterium	uPDI	Q5 vs. Q1	3066	0.021767	0.0506241	0.667216
Bacteria;Firmicutes;Erysipelotrichia;Erysipelotrichales;Erysipelotrichaceae;__	hPDI	Per quintile	3066	-0.000106157	0.0113665	0.992548
Bacteria;Firmicutes;Erysipelotrichia;Erysipelotrichales;Erysipelotrichaceae;__	hPDI	Q2 vs. Q1	3066	0.0294584	0.0450682	0.513343
Bacteria;Firmicutes;Erysipelotrichia;Erysipelotrichales;Erysipelotrichaceae;__	hPDI	Q3 vs. Q1	3066	0.0469538	0.0485494	0.333477
Bacteria;Firmicutes;Erysipelotrichia;Erysipelotrichales;Erysipelotrichaceae;__	hPDI	Q4 vs. Q1	3066	0.00335564	0.0477477	0.943972
Bacteria;Firmicutes;Erysipelotrichia;Erysipelotrichales;Erysipelotrichaceae;__	hPDI	Q5 vs. Q1	3066	0.0112216	0.0519642	0.829028
Bacteria;Firmicutes;Erysipelotrichia;Erysipelotrichales;Erysipelotrichaceae;__	PDI	Per quintile	3066	0.0237903	0.0157714	0.13144
Bacteria;Firmicutes;Erysipelotrichia;Erysipelotrichales;Erysipelotrichaceae;__	PDI	Q2 vs. Q1	3066	0.0499257	0.0489385	0.307647
Bacteria;Firmicutes;Erysipelotrichia;Erysipelotrichales;Erysipelotrichaceae;__	PDI	Q3 vs. Q1	3066	0.086156	0.0524678	0.100575
Bacteria;Firmicutes;Erysipelotrichia;Erysipelotrichales;Erysipelotrichaceae;__	PDI	Q4 vs. Q1	3066	0.0627992	0.0587646	0.285224
Bacteria;Firmicutes;Erysipelotrichia;Erysipelotrichales;Erysipelotrichaceae;__	PDI	Q5 vs. Q1	3066	0.110463	0.0668588	0.098497
Bacteria;Firmicutes;Erysipelotrichia;Erysipelotrichales;Erysipelotrichaceae;__	uPDI	Per quintile	3066	-7.30843e-05	0.0114021	0.994886
Bacteria;Firmicutes;Erysipelotrichia;Erysipelotrichales;Erysipelotrichaceae;__	uPDI	Q2 vs. Q1	3066	-0.0374861	0.0448475	0.403235
Bacteria;Firmicutes;Erysipelotrichia;Erysipelotrichales;Erysipelotrichaceae;__	uPDI	Q3 vs. Q1	3066	-0.0588948	0.0491637	0.230943
Bacteria;Firmicutes;Erysipelotrichia;Erysipelotrichales;Erysipelotrichaceae;__	uPDI	Q4 vs. Q1	3066	-0.0737555	0.0479446	0.123963
Bacteria;Firmicutes;Erysipelotrichia;Erysipelotrichales;Erysipelotrichaceae;__	uPDI	Q5 vs. Q1	3066	0.0331485	0.0504745	0.511349
Bacteria;Firmicutes;Erysipelotrichia;Erysipelotrichales;Erysipelotrichaceae;Catenisphaera	hPDI	Per quintile	3066	-0.0193755	0.0116501	0.0962872
Bacteria;Firmicutes;Erysipelotrichia;Erysipelotrichales;Erysipelotrichaceae;Catenisphaera	hPDI	Q2 vs. Q1	3066	0.00307895	0.046221	0.946889
Bacteria;Firmicutes;Erysipelotrichia;Erysipelotrichales;Erysipelotrichaceae;Catenisphaera	hPDI	Q3 vs. Q1	3066	0.0288938	0.0497879	0.561687
Bacteria;Firmicutes;Erysipelotrichia;Erysipelotrichales;Erysipelotrichaceae;Catenisphaera	hPDI	Q4 vs. Q1	3066	-0.046917	0.0489493	0.337821
Bacteria;Firmicutes;Erysipelotrichia;Erysipelotrichales;Erysipelotrichaceae;Catenisphaera	hPDI	Q5 vs. Q1	3066	-0.0777607	0.0532614	0.144295
Bacteria;Firmicutes;Erysipelotrichia;Erysipelotrichales;Erysipelotrichaceae;Catenisphaera	PDI	Per quintile	3066	-0.0482034	0.0161448	0.00282932
Bacteria;Firmicutes;Erysipelotrichia;Erysipelotrichales;Erysipelotrichaceae;Catenisphaera	PDI	Q2 vs. Q1	3066	-0.058408	0.0501441	0.244098
Bacteria;Firmicutes;Erysipelotrichia;Erysipelotrichales;Erysipelotrichaceae;Catenisphaera	PDI	Q3 vs. Q1	3066	-0.0343059	0.0537501	0.523312
Bacteria;Firmicutes;Erysipelotrichia;Erysipelotrichales;Erysipelotrichaceae;Catenisphaera	PDI	Q4 vs. Q1	3066	-0.132241	0.0601754	0.0279776
Bacteria;Firmicutes;Erysipelotrichia;Erysipelotrichales;Erysipelotrichaceae;Catenisphaera	PDI	Q5 vs. Q1	3066	-0.21036	0.0684272	0.00211053
Bacteria;Firmicutes;Erysipelotrichia;Erysipelotrichales;Erysipelotrichaceae;Catenisphaera	uPDI	Per quintile	3066	0.0128017	0.011689	0.273432
Bacteria;Firmicutes;Erysipelotrichia;Erysipelotrichales;Erysipelotrichaceae;Catenisphaera	uPDI	Q2 vs. Q1	3066	0.0620546	0.0460161	0.177484
Bacteria;Firmicutes;Erysipelotrichia;Erysipelotrichales;Erysipelotrichaceae;Catenisphaera	uPDI	Q3 vs. Q1	3066	-0.0139636	0.0504392	0.781903
Bacteria;Firmicutes;Erysipelotrichia;Erysipelotrichales;Erysipelotrichaceae;Catenisphaera	uPDI	Q4 vs. Q1	3066	0.108719	0.0491788	0.0270575
Bacteria;Firmicutes;Erysipelotrichia;Erysipelotrichales;Erysipelotrichaceae;Catenisphaera	uPDI	Q5 vs. Q1	3066	0.0349211	0.0517422	0.499735
Bacteria;Firmicutes;Erysipelotrichia;Erysipelotrichales;Erysipelotrichaceae;Erysipelothrix	hPDI	Per quintile	3066	-0.0165216	0.0123587	0.181275
Bacteria;Firmicutes;Erysipelotrichia;Erysipelotrichales;Erysipelotrichaceae;Erysipelothrix	hPDI	Q2 vs. Q1	3066	0.0460424	0.0490042	0.347443
Bacteria;Firmicutes;Erysipelotrichia;Erysipelotrichales;Erysipelotrichaceae;Erysipelothrix	hPDI	Q3 vs. Q1	3066	0.0124582	0.0527889	0.813432
Bacteria;Firmicutes;Erysipelotrichia;Erysipelotrichales;Erysipelotrichaceae;Erysipelothrix	hPDI	Q4 vs. Q1	3066	-0.0214755	0.0519141	0.679113
Bacteria;Firmicutes;Erysipelotrichia;Erysipelotrichales;Erysipelotrichaceae;Erysipelothrix	hPDI	Q5 vs. Q1	3066	-0.0509468	0.0564965	0.36718
Bacteria;Firmicutes;Erysipelotrichia;Erysipelotrichales;Erysipelotrichaceae;Erysipelothrix	PDI	Per quintile	3066	-0.0156341	0.0171554	0.362126
Bacteria;Firmicutes;Erysipelotrichia;Erysipelotrichales;Erysipelotrichaceae;Erysipelothrix	PDI	Q2 vs. Q1	3066	0.0767758	0.0532247	0.149166
Bacteria;Firmicutes;Erysipelotrichia;Erysipelotrichales;Erysipelotrichaceae;Erysipelothrix	PDI	Q3 vs. Q1	3066	0.0342309	0.0570608	0.548571
Bacteria;Firmicutes;Erysipelotrichia;Erysipelotrichales;Erysipelotrichaceae;Erysipelothrix	PDI	Q4 vs. Q1	3066	-0.0193789	0.0639034	0.761697
Bacteria;Firmicutes;Erysipelotrichia;Erysipelotrichales;Erysipelotrichaceae;Erysipelothrix	PDI	Q5 vs. Q1	3066	-0.036356	0.0726974	0.617005
Bacteria;Firmicutes;Erysipelotrichia;Erysipelotrichales;Erysipelotrichaceae;Erysipelothrix	uPDI	Per quintile	3066	0.00187367	0.0124006	0.8799
Bacteria;Firmicutes;Erysipelotrichia;Erysipelotrichales;Erysipelotrichaceae;Erysipelothrix	uPDI	Q2 vs. Q1	3066	-0.0376066	0.0487912	0.440846
Bacteria;Firmicutes;Erysipelotrichia;Erysipelotrichales;Erysipelotrichaceae;Erysipelothrix	uPDI	Q3 vs. Q1	3066	-0.0629473	0.0534861	0.239239
Bacteria;Firmicutes;Erysipelotrichia;Erysipelotrichales;Erysipelotrichaceae;Erysipelothrix	uPDI	Q4 vs. Q1	3066	-0.0600669	0.0521585	0.249477
Bacteria;Firmicutes;Erysipelotrichia;Erysipelotrichales;Erysipelotrichaceae;Erysipelothrix	uPDI	Q5 vs. Q1	3066	0.0359463	0.0549066	0.512672
Bacteria;Firmicutes;Erysipelotrichia;Erysipelotrichales;Erysipelotrichaceae;Erysipelotrichaceae UCG-004	hPDI	Per quintile	3066	-0.00612539	0.0133135	0.645452
Bacteria;Firmicutes;Erysipelotrichia;Erysipelotrichales;Erysipelotrichaceae;Erysipelotrichaceae UCG-004	hPDI	Q2 vs. Q1	3066	0.0889877	0.0530379	0.0933839
Bacteria;Firmicutes;Erysipelotrichia;Erysipelotrichales;Erysipelotrichaceae;Erysipelotrichaceae UCG-004	hPDI	Q3 vs. Q1	3066	0.00464759	0.0571095	0.93514
Bacteria;Firmicutes;Erysipelotrichia;Erysipelotrichales;Erysipelotrichaceae;Erysipelotrichaceae UCG-004	hPDI	Q4 vs. Q1	3066	0.0755161	0.0560291	0.177722
Bacteria;Firmicutes;Erysipelotrichia;Erysipelotrichales;Erysipelotrichaceae;Erysipelotrichaceae UCG-004	hPDI	Q5 vs. Q1	3066	-0.0339334	0.0608863	0.577307
Bacteria;Firmicutes;Erysipelotrichia;Erysipelotrichales;Erysipelotrichaceae;Erysipelotrichaceae UCG-004	PDI	Per quintile	3066	-0.0308228	0.0183736	0.0934334
Bacteria;Firmicutes;Erysipelotrichia;Erysipelotrichales;Erysipelotrichaceae;Erysipelotrichaceae UCG-004	PDI	Q2 vs. Q1	3066	-0.000867243	0.0575751	0.987982
Bacteria;Firmicutes;Erysipelotrichia;Erysipelotrichales;Erysipelotrichaceae;Erysipelotrichaceae UCG-004	PDI	Q3 vs. Q1	3066	-0.0138429	0.061637	0.822301
Bacteria;Firmicutes;Erysipelotrichia;Erysipelotrichales;Erysipelotrichaceae;Erysipelotrichaceae UCG-004	PDI	Q4 vs. Q1	3066	-0.0650165	0.0688059	0.344697
Bacteria;Firmicutes;Erysipelotrichia;Erysipelotrichales;Erysipelotrichaceae;Erysipelotrichaceae UCG-004	PDI	Q5 vs. Q1	3066	-0.127549	0.0779464	0.101763
Bacteria;Firmicutes;Erysipelotrichia;Erysipelotrichales;Erysipelotrichaceae;Erysipelotrichaceae UCG-004	uPDI	Per quintile	3066	-0.0034945	0.0133437	0.793411
Bacteria;Firmicutes;Erysipelotrichia;Erysipelotrichales;Erysipelotrichaceae;Erysipelotrichaceae UCG-004	uPDI	Q2 vs. Q1	3066	-0.00749904	0.0528839	0.887236
Bacteria;Firmicutes;Erysipelotrichia;Erysipelotrichales;Erysipelotrichaceae;Erysipelotrichaceae UCG-004	uPDI	Q3 vs. Q1	3066	-0.0123718	0.0579292	0.830884
Bacteria;Firmicutes;Erysipelotrichia;Erysipelotrichales;Erysipelotrichaceae;Erysipelotrichaceae UCG-004	uPDI	Q4 vs. Q1	3066	-0.071796	0.0564119	0.203121
Bacteria;Firmicutes;Erysipelotrichia;Erysipelotrichales;Erysipelotrichaceae;Erysipelotrichaceae UCG-004	uPDI	Q5 vs. Q1	3066	0.0219769	0.0591153	0.710069
Bacteria;Firmicutes;Erysipelotrichia;Erysipelotrichales;Erysipelotrichaceae;Holdemanella	hPDI	Per quintile	3066	0.00132046	0.0117716	0.910686
Bacteria;Firmicutes;Erysipelotrichia;Erysipelotrichales;Erysipelotrichaceae;Holdemanella	hPDI	Q2 vs. Q1	3066	-0.0203545	0.046723	0.663097
Bacteria;Firmicutes;Erysipelotrichia;Erysipelotrichales;Erysipelotrichaceae;Holdemanella	hPDI	Q3 vs. Q1	3066	-0.029093	0.0503279	0.563217
Bacteria;Firmicutes;Erysipelotrichia;Erysipelotrichales;Erysipelotrichaceae;Holdemanella	hPDI	Q4 vs. Q1	3066	-0.0254538	0.0494761	0.606925
Bacteria;Firmicutes;Erysipelotrichia;Erysipelotrichales;Erysipelotrichaceae;Holdemanella	hPDI	Q5 vs. Q1	3066	0.015773	0.0538319	0.769518
Bacteria;Firmicutes;Erysipelotrichia;Erysipelotrichales;Erysipelotrichaceae;Holdemanella	PDI	Per quintile	3066	0.00276609	0.0163266	0.865465
Bacteria;Firmicutes;Erysipelotrichia;Erysipelotrichales;Erysipelotrichaceae;Holdemanella	PDI	Q2 vs. Q1	3066	-0.00194383	0.0507406	0.969441
Bacteria;Firmicutes;Erysipelotrichia;Erysipelotrichales;Erysipelotrichaceae;Holdemanella	PDI	Q3 vs. Q1	3066	0.0527565	0.0543864	0.332032
Bacteria;Firmicutes;Erysipelotrichia;Erysipelotrichales;Erysipelotrichaceae;Holdemanella	PDI	Q4 vs. Q1	3066	0.00870589	0.0608799	0.886289
Bacteria;Firmicutes;Erysipelotrichia;Erysipelotrichales;Erysipelotrichaceae;Holdemanella	PDI	Q5 vs. Q1	3066	0.00458269	0.0692171	0.947213
Bacteria;Firmicutes;Erysipelotrichia;Erysipelotrichales;Erysipelotrichaceae;Holdemanella	uPDI	Per quintile	3066	-0.00769479	0.011807	0.514584
Bacteria;Firmicutes;Erysipelotrichia;Erysipelotrichales;Erysipelotrichaceae;Holdemanella	uPDI	Q2 vs. Q1	3066	-0.117307	0.0464887	0.0116245
Bacteria;Firmicutes;Erysipelotrichia;Erysipelotrichales;Erysipelotrichaceae;Holdemanella	uPDI	Q3 vs. Q1	3066	-0.0728421	0.0509559	0.152857
Bacteria;Firmicutes;Erysipelotrichia;Erysipelotrichales;Erysipelotrichaceae;Holdemanella	uPDI	Q4 vs. Q1	3066	-0.0821213	0.0496802	0.0983312
Bacteria;Firmicutes;Erysipelotrichia;Erysipelotrichales;Erysipelotrichaceae;Holdemanella	uPDI	Q5 vs. Q1	3066	-0.0396463	0.0522618	0.448086
Bacteria;Firmicutes;Erysipelotrichia;Erysipelotrichales;Erysipelotrichaceae;Holdemania	hPDI	Per quintile	3066	-0.00995036	0.0130714	0.446519
Bacteria;Firmicutes;Erysipelotrichia;Erysipelotrichales;Erysipelotrichaceae;Holdemania	hPDI	Q2 vs. Q1	3066	0.0391877	0.0518335	0.449631
Bacteria;Firmicutes;Erysipelotrichia;Erysipelotrichales;Erysipelotrichaceae;Holdemania	hPDI	Q3 vs. Q1	3066	0.0672821	0.0558339	0.228188
Bacteria;Firmicutes;Erysipelotrichia;Erysipelotrichales;Erysipelotrichaceae;Holdemania	hPDI	Q4 vs. Q1	3066	0.0358049	0.0548956	0.514248
Bacteria;Firmicutes;Erysipelotrichia;Erysipelotrichales;Erysipelotrichaceae;Holdemania	hPDI	Q5 vs. Q1	3066	-0.0642287	0.0597328	0.282255
Bacteria;Firmicutes;Erysipelotrichia;Erysipelotrichales;Erysipelotrichaceae;Holdemania	PDI	Per quintile	3066	-0.0198415	0.0181316	0.27382
Bacteria;Firmicutes;Erysipelotrichia;Erysipelotrichales;Erysipelotrichaceae;Holdemania	PDI	Q2 vs. Q1	3066	0.0550818	0.0563221	0.328085
Bacteria;Firmicutes;Erysipelotrichia;Erysipelotrichales;Erysipelotrichaceae;Holdemania	PDI	Q3 vs. Q1	3066	-0.0162896	0.060373	0.787302
Bacteria;Firmicutes;Erysipelotrichia;Erysipelotrichales;Erysipelotrichaceae;Holdemania	PDI	Q4 vs. Q1	3066	-0.0320201	0.0675915	0.635693
Bacteria;Firmicutes;Erysipelotrichia;Erysipelotrichales;Erysipelotrichaceae;Holdemania	PDI	Q5 vs. Q1	3066	-0.0587965	0.0768625	0.444297
Bacteria;Firmicutes;Erysipelotrichia;Erysipelotrichales;Erysipelotrichaceae;Holdemania	uPDI	Per quintile	3066	-0.00258517	0.013113	0.843713
Bacteria;Firmicutes;Erysipelotrichia;Erysipelotrichales;Erysipelotrichaceae;Holdemania	uPDI	Q2 vs. Q1	3066	0.00929338	0.0516671	0.857254
Bacteria;Firmicutes;Erysipelotrichia;Erysipelotrichales;Erysipelotrichaceae;Holdemania	uPDI	Q3 vs. Q1	3066	0.0271456	0.0566339	0.631713
Bacteria;Firmicutes;Erysipelotrichia;Erysipelotrichales;Erysipelotrichaceae;Holdemania	uPDI	Q4 vs. Q1	3066	0.00830502	0.0552195	0.880449
Bacteria;Firmicutes;Erysipelotrichia;Erysipelotrichales;Erysipelotrichaceae;Holdemania	uPDI	Q5 vs. Q1	3066	-0.0178392	0.0581002	0.758812
Bacteria;Firmicutes;Erysipelotrichia;Erysipelotrichales;Erysipelotrichaceae;Turicibacter	hPDI	Per quintile	3066	-0.0132674	0.0119862	0.268343
Bacteria;Firmicutes;Erysipelotrichia;Erysipelotrichales;Erysipelotrichaceae;Turicibacter	hPDI	Q2 vs. Q1	3066	0.0308646	0.0474877	0.515724
Bacteria;Firmicutes;Erysipelotrichia;Erysipelotrichales;Erysipelotrichaceae;Turicibacter	hPDI	Q3 vs. Q1	3066	0.0998993	0.0511543	0.0508315
Bacteria;Firmicutes;Erysipelotrichia;Erysipelotrichales;Erysipelotrichaceae;Turicibacter	hPDI	Q4 vs. Q1	3066	-0.0372841	0.0503024	0.458573
Bacteria;Firmicutes;Erysipelotrichia;Erysipelotrichales;Erysipelotrichaceae;Turicibacter	hPDI	Q5 vs. Q1	3066	-0.0388714	0.0547397	0.477634
Bacteria;Firmicutes;Erysipelotrichia;Erysipelotrichales;Erysipelotrichaceae;Turicibacter	PDI	Per quintile	3066	-0.00478857	0.0166361	0.773467
Bacteria;Firmicutes;Erysipelotrichia;Erysipelotrichales;Erysipelotrichaceae;Turicibacter	PDI	Q2 vs. Q1	3066	-0.0159349	0.0516507	0.757693
Bacteria;Firmicutes;Erysipelotrichia;Erysipelotrichales;Erysipelotrichaceae;Turicibacter	PDI	Q3 vs. Q1	3066	-0.0537267	0.0553706	0.331892
Bacteria;Firmicutes;Erysipelotrichia;Erysipelotrichales;Erysipelotrichaceae;Turicibacter	PDI	Q4 vs. Q1	3066	-0.0416943	0.0620033	0.501296
Bacteria;Firmicutes;Erysipelotrichia;Erysipelotrichales;Erysipelotrichaceae;Turicibacter	PDI	Q5 vs. Q1	3066	-0.0053434	0.0705257	0.939606
Bacteria;Firmicutes;Erysipelotrichia;Erysipelotrichales;Erysipelotrichaceae;Turicibacter	uPDI	Per quintile	3066	0.00403543	0.0120257	0.737196
Bacteria;Firmicutes;Erysipelotrichia;Erysipelotrichales;Erysipelotrichaceae;Turicibacter	uPDI	Q2 vs. Q1	3066	0.0198117	0.0473473	0.675631
Bacteria;Firmicutes;Erysipelotrichia;Erysipelotrichales;Erysipelotrichaceae;Turicibacter	uPDI	Q3 vs. Q1	3066	0.00633033	0.0519016	0.902924
Bacteria;Firmicutes;Erysipelotrichia;Erysipelotrichales;Erysipelotrichaceae;Turicibacter	uPDI	Q4 vs. Q1	3066	-0.0304934	0.0506104	0.546833
Bacteria;Firmicutes;Erysipelotrichia;Erysipelotrichales;Erysipelotrichaceae;Turicibacter	uPDI	Q5 vs. Q1	3066	0.0496102	0.053267	0.351673
Bacteria;Firmicutes;Erysipelotrichia;Erysipelotrichales;Erysipelotrichaceae;ZOR0006	hPDI	Per quintile	3066	-0.000998207	0.013135	0.939422
Bacteria;Firmicutes;Erysipelotrichia;Erysipelotrichales;Erysipelotrichaceae;ZOR0006	hPDI	Q2 vs. Q1	3066	0.022847	0.0521761	0.661472
Bacteria;Firmicutes;Erysipelotrichia;Erysipelotrichales;Erysipelotrichaceae;ZOR0006	hPDI	Q3 vs. Q1	3066	0.0331508	0.0561982	0.555264
Bacteria;Firmicutes;Erysipelotrichia;Erysipelotrichales;Erysipelotrichaceae;ZOR0006	hPDI	Q4 vs. Q1	3066	-0.0020258	0.0552299	0.970741
Bacteria;Firmicutes;Erysipelotrichia;Erysipelotrichales;Erysipelotrichaceae;ZOR0006	hPDI	Q5 vs. Q1	3066	0.00711808	0.0600812	0.905692
Bacteria;Firmicutes;Erysipelotrichia;Erysipelotrichales;Erysipelotrichaceae;ZOR0006	PDI	Per quintile	3066	0.0108689	0.018205	0.55049
Bacteria;Firmicutes;Erysipelotrichia;Erysipelotrichales;Erysipelotrichaceae;ZOR0006	PDI	Q2 vs. Q1	3066	-0.0809422	0.056634	0.152942
Bacteria;Firmicutes;Erysipelotrichia;Erysipelotrichales;Erysipelotrichaceae;ZOR0006	PDI	Q3 vs. Q1	3066	-0.00430861	0.0606927	0.943405
Bacteria;Firmicutes;Erysipelotrichia;Erysipelotrichales;Erysipelotrichaceae;ZOR0006	PDI	Q4 vs. Q1	3066	0.0025538	0.0679122	0.970003
Bacteria;Firmicutes;Erysipelotrichia;Erysipelotrichales;Erysipelotrichaceae;ZOR0006	PDI	Q5 vs. Q1	3066	0.0157418	0.0771736	0.838369
Bacteria;Firmicutes;Erysipelotrichia;Erysipelotrichales;Erysipelotrichaceae;ZOR0006	uPDI	Per quintile	3066	0.0514892	0.0131396	8.9051e-05
Bacteria;Firmicutes;Erysipelotrichia;Erysipelotrichales;Erysipelotrichaceae;ZOR0006	uPDI	Q2 vs. Q1	3066	0.122074	0.0517943	0.0184277
Bacteria;Firmicutes;Erysipelotrichia;Erysipelotrichales;Erysipelotrichaceae;ZOR0006	uPDI	Q3 vs. Q1	3066	0.0480724	0.0567636	0.397058
Bacteria;Firmicutes;Erysipelotrichia;Erysipelotrichales;Erysipelotrichaceae;ZOR0006	uPDI	Q4 vs. Q1	3066	0.226989	0.0553288	4.08628e-05
Bacteria;Firmicutes;Erysipelotrichia;Erysipelotrichales;Erysipelotrichaceae;ZOR0006	uPDI	Q5 vs. Q1	3066	0.199337	0.0581581	0.000609178
Bacteria;Firmicutes;Negativicutes;Selenomonadales;Veillonellaceae;__	hPDI	Per quintile	3066	0.00343471	0.00978319	0.725526
Bacteria;Firmicutes;Negativicutes;Selenomonadales;Veillonellaceae;__	hPDI	Q2 vs. Q1	3066	0.038398	0.0388105	0.322482
Bacteria;Firmicutes;Negativicutes;Selenomonadales;Veillonellaceae;__	hPDI	Q3 vs. Q1	3066	-0.0154605	0.0418059	0.711519
Bacteria;Firmicutes;Negativicutes;Selenomonadales;Veillonellaceae;__	hPDI	Q4 vs. Q1	3066	0.00857002	0.041103	0.834838
Bacteria;Firmicutes;Negativicutes;Selenomonadales;Veillonellaceae;__	hPDI	Q5 vs. Q1	3066	0.0392993	0.0447247	0.379568
Bacteria;Firmicutes;Negativicutes;Selenomonadales;Veillonellaceae;__	PDI	Per quintile	3066	0.00447574	0.0135718	0.741565
Bacteria;Firmicutes;Negativicutes;Selenomonadales;Veillonellaceae;__	PDI	Q2 vs. Q1	3066	0.0297958	0.0421661	0.479796
Bacteria;Firmicutes;Negativicutes;Selenomonadales;Veillonellaceae;__	PDI	Q3 vs. Q1	3066	-0.00287261	0.0451988	0.949325
Bacteria;Firmicutes;Negativicutes;Selenomonadales;Veillonellaceae;__	PDI	Q4 vs. Q1	3066	0.0175833	0.0506026	0.728232
Bacteria;Firmicutes;Negativicutes;Selenomonadales;Veillonellaceae;__	PDI	Q5 vs. Q1	3066	0.0294603	0.057543	0.608672
Bacteria;Firmicutes;Negativicutes;Selenomonadales;Veillonellaceae;__	uPDI	Per quintile	3066	-0.00574314	0.0098131	0.558378
Bacteria;Firmicutes;Negativicutes;Selenomonadales;Veillonellaceae;__	uPDI	Q2 vs. Q1	3066	0.0604392	0.0386482	0.117858
Bacteria;Firmicutes;Negativicutes;Selenomonadales;Veillonellaceae;__	uPDI	Q3 vs. Q1	3066	0.0135537	0.0423634	0.749015
Bacteria;Firmicutes;Negativicutes;Selenomonadales;Veillonellaceae;__	uPDI	Q4 vs. Q1	3066	-0.00421011	0.0413054	0.918815
Bacteria;Firmicutes;Negativicutes;Selenomonadales;Veillonellaceae;__	uPDI	Q5 vs. Q1	3066	-0.00282273	0.0434602	0.948214
Bacteria;Firmicutes;Negativicutes;Selenomonadales;Veillonellaceae;Allisonella	hPDI	Per quintile	3066	0.000429953	0.0102397	0.966507
Bacteria;Firmicutes;Negativicutes;Selenomonadales;Veillonellaceae;Allisonella	hPDI	Q2 vs. Q1	3066	0.124945	0.0405094	0.00204006
Bacteria;Firmicutes;Negativicutes;Selenomonadales;Veillonellaceae;Allisonella	hPDI	Q3 vs. Q1	3066	0.00980308	0.0436376	0.822254
Bacteria;Firmicutes;Negativicutes;Selenomonadales;Veillonellaceae;Allisonella	hPDI	Q4 vs. Q1	3066	-0.00699754	0.0429127	0.870467
Bacteria;Firmicutes;Negativicutes;Selenomonadales;Veillonellaceae;Allisonella	hPDI	Q5 vs. Q1	3066	0.085875	0.0466994	0.0659315
Bacteria;Firmicutes;Negativicutes;Selenomonadales;Veillonellaceae;Allisonella	PDI	Per quintile	3066	0.0058341	0.0142101	0.681395
Bacteria;Firmicutes;Negativicutes;Selenomonadales;Veillonellaceae;Allisonella	PDI	Q2 vs. Q1	3066	0.0474119	0.0441107	0.282447
Bacteria;Firmicutes;Negativicutes;Selenomonadales;Veillonellaceae;Allisonella	PDI	Q3 vs. Q1	3066	0.0512892	0.0472887	0.2781
Bacteria;Firmicutes;Negativicutes;Selenomonadales;Veillonellaceae;Allisonella	PDI	Q4 vs. Q1	3066	0.02079	0.052956	0.694622
Bacteria;Firmicutes;Negativicutes;Selenomonadales;Veillonellaceae;Allisonella	PDI	Q5 vs. Q1	3066	0.0395627	0.0602387	0.511332
Bacteria;Firmicutes;Negativicutes;Selenomonadales;Veillonellaceae;Allisonella	uPDI	Per quintile	3066	0.00500829	0.0102711	0.625827
Bacteria;Firmicutes;Negativicutes;Selenomonadales;Veillonellaceae;Allisonella	uPDI	Q2 vs. Q1	3066	0.00604414	0.0404145	0.881117
Bacteria;Firmicutes;Negativicutes;Selenomonadales;Veillonellaceae;Allisonella	uPDI	Q3 vs. Q1	3066	0.0855096	0.0443026	0.0535911
Bacteria;Firmicutes;Negativicutes;Selenomonadales;Veillonellaceae;Allisonella	uPDI	Q4 vs. Q1	3066	-0.0121092	0.0432015	0.779251
Bacteria;Firmicutes;Negativicutes;Selenomonadales;Veillonellaceae;Allisonella	uPDI	Q5 vs. Q1	3066	0.0296692	0.0454728	0.514104
Bacteria;Firmicutes;Negativicutes;Selenomonadales;Veillonellaceae;Megamonas	hPDI	Per quintile	3066	-0.013196	0.0114911	0.250819
Bacteria;Firmicutes;Negativicutes;Selenomonadales;Veillonellaceae;Megamonas	hPDI	Q2 vs. Q1	3066	-0.0180741	0.0455653	0.691615
Bacteria;Firmicutes;Negativicutes;Selenomonadales;Veillonellaceae;Megamonas	hPDI	Q3 vs. Q1	3066	-0.0250767	0.0490845	0.609429
Bacteria;Firmicutes;Negativicutes;Selenomonadales;Veillonellaceae;Megamonas	hPDI	Q4 vs. Q1	3066	-0.00495842	0.0482719	0.918186
Bacteria;Firmicutes;Negativicutes;Selenomonadales;Veillonellaceae;Megamonas	hPDI	Q5 vs. Q1	3066	-0.0809491	0.0525333	0.123338
Bacteria;Firmicutes;Negativicutes;Selenomonadales;Veillonellaceae;Megamonas	PDI	Per quintile	3066	0.00221699	0.0159525	0.88947
Bacteria;Firmicutes;Negativicutes;Selenomonadales;Veillonellaceae;Megamonas	PDI	Q2 vs. Q1	3066	0.00696225	0.0494873	0.888117
Bacteria;Firmicutes;Negativicutes;Selenomonadales;Veillonellaceae;Megamonas	PDI	Q3 vs. Q1	3066	-0.0720076	0.0530541	0.174703
Bacteria;Firmicutes;Negativicutes;Selenomonadales;Veillonellaceae;Megamonas	PDI	Q4 vs. Q1	3066	-0.00360932	0.0594163	0.951561
Bacteria;Firmicutes;Negativicutes;Selenomonadales;Veillonellaceae;Megamonas	PDI	Q5 vs. Q1	3066	0.0236169	0.067593	0.72679
Bacteria;Firmicutes;Negativicutes;Selenomonadales;Veillonellaceae;Megamonas	uPDI	Per quintile	3066	0.0274591	0.0115187	0.0171315
Bacteria;Firmicutes;Negativicutes;Selenomonadales;Veillonellaceae;Megamonas	uPDI	Q2 vs. Q1	3066	0.0148164	0.0453421	0.743842
Bacteria;Firmicutes;Negativicutes;Selenomonadales;Veillonellaceae;Megamonas	uPDI	Q3 vs. Q1	3066	0.101308	0.0497052	0.0415327
Bacteria;Firmicutes;Negativicutes;Selenomonadales;Veillonellaceae;Megamonas	uPDI	Q4 vs. Q1	3066	0.0856144	0.0484717	0.0773496
Bacteria;Firmicutes;Negativicutes;Selenomonadales;Veillonellaceae;Megamonas	uPDI	Q5 vs. Q1	3066	0.0974628	0.051026	0.0561255
Bacteria;Firmicutes;Negativicutes;Selenomonadales;Veillonellaceae;Megasphaera	hPDI	Per quintile	3066	-0.00941497	0.0113515	0.406875
Bacteria;Firmicutes;Negativicutes;Selenomonadales;Veillonellaceae;Megasphaera	hPDI	Q2 vs. Q1	3066	-0.0147514	0.0450088	0.743105
Bacteria;Firmicutes;Negativicutes;Selenomonadales;Veillonellaceae;Megasphaera	hPDI	Q3 vs. Q1	3066	0.0324844	0.048485	0.502865
Bacteria;Firmicutes;Negativicutes;Selenomonadales;Veillonellaceae;Megasphaera	hPDI	Q4 vs. Q1	3066	-0.0317301	0.0476821	0.505762
Bacteria;Firmicutes;Negativicutes;Selenomonadales;Veillonellaceae;Megasphaera	hPDI	Q5 vs. Q1	3066	-0.0434191	0.0518912	0.402742
Bacteria;Firmicutes;Negativicutes;Selenomonadales;Veillonellaceae;Megasphaera	PDI	Per quintile	3066	0.00309671	0.0157567	0.844193
Bacteria;Firmicutes;Negativicutes;Selenomonadales;Veillonellaceae;Megasphaera	PDI	Q2 vs. Q1	3066	0.0827319	0.0488831	0.0905617
Bacteria;Firmicutes;Negativicutes;Selenomonadales;Veillonellaceae;Megasphaera	PDI	Q3 vs. Q1	3066	0.0781719	0.0524064	0.135792
Bacteria;Firmicutes;Negativicutes;Selenomonadales;Veillonellaceae;Megasphaera	PDI	Q4 vs. Q1	3066	0.0335736	0.058691	0.567294
Bacteria;Firmicutes;Negativicutes;Selenomonadales;Veillonellaceae;Megasphaera	PDI	Q5 vs. Q1	3066	0.0332842	0.066768	0.618128
Bacteria;Firmicutes;Negativicutes;Selenomonadales;Veillonellaceae;Megasphaera	uPDI	Per quintile	3066	-0.00560387	0.0113879	0.622655
Bacteria;Firmicutes;Negativicutes;Selenomonadales;Veillonellaceae;Megasphaera	uPDI	Q2 vs. Q1	3066	-0.0224717	0.0448197	0.616104
Bacteria;Firmicutes;Negativicutes;Selenomonadales;Veillonellaceae;Megasphaera	uPDI	Q3 vs. Q1	3066	0.0355587	0.0491323	0.469229
Bacteria;Firmicutes;Negativicutes;Selenomonadales;Veillonellaceae;Megasphaera	uPDI	Q4 vs. Q1	3066	-0.0543845	0.0479125	0.256341
Bacteria;Firmicutes;Negativicutes;Selenomonadales;Veillonellaceae;Megasphaera	uPDI	Q5 vs. Q1	3066	-0.0118606	0.0504356	0.814081
Bacteria;Fusobacteria;Fusobacteriia;Fusobacteriales;Fusobacteriaceae;Psychrilyobacter	hPDI	Per quintile	3066	-0.00521195	0.00910119	0.56687
Bacteria;Fusobacteria;Fusobacteriia;Fusobacteriales;Fusobacteriaceae;Psychrilyobacter	hPDI	Q2 vs. Q1	3066	0.0225754	0.0360924	0.531649
Bacteria;Fusobacteria;Fusobacteriia;Fusobacteriales;Fusobacteriaceae;Psychrilyobacter	hPDI	Q3 vs. Q1	3066	-0.0408653	0.0388784	0.29321
Bacteria;Fusobacteria;Fusobacteriia;Fusobacteriales;Fusobacteriaceae;Psychrilyobacter	hPDI	Q4 vs. Q1	3066	-0.0295679	0.0382276	0.439244
Bacteria;Fusobacteria;Fusobacteriia;Fusobacteriales;Fusobacteriaceae;Psychrilyobacter	hPDI	Q5 vs. Q1	3066	0.00973082	0.0415976	0.815041
Bacteria;Fusobacteria;Fusobacteriia;Fusobacteriales;Fusobacteriaceae;Psychrilyobacter	PDI	Per quintile	3066	-0.00951248	0.0126269	0.451238
Bacteria;Fusobacteria;Fusobacteriia;Fusobacteriales;Fusobacteriaceae;Psychrilyobacter	PDI	Q2 vs. Q1	3066	0.0168787	0.0391948	0.666732
Bacteria;Fusobacteria;Fusobacteriia;Fusobacteriales;Fusobacteriaceae;Psychrilyobacter	PDI	Q3 vs. Q1	3066	-0.0695466	0.0420154	0.0978709
Bacteria;Fusobacteria;Fusobacteriia;Fusobacteriales;Fusobacteriaceae;Psychrilyobacter	PDI	Q4 vs. Q1	3066	-0.0221861	0.0470427	0.637201
Bacteria;Fusobacteria;Fusobacteriia;Fusobacteriales;Fusobacteriaceae;Psychrilyobacter	PDI	Q5 vs. Q1	3066	-0.0240784	0.0535007	0.65267
Bacteria;Fusobacteria;Fusobacteriia;Fusobacteriales;Fusobacteriaceae;Psychrilyobacter	uPDI	Per quintile	3066	0.00603284	0.00912924	0.508724
Bacteria;Fusobacteria;Fusobacteriia;Fusobacteriales;Fusobacteriaceae;Psychrilyobacter	uPDI	Q2 vs. Q1	3066	0.0181725	0.035955	0.613262
Bacteria;Fusobacteria;Fusobacteriia;Fusobacteriales;Fusobacteriaceae;Psychrilyobacter	uPDI	Q3 vs. Q1	3066	0.0556094	0.0394124	0.158256
Bacteria;Fusobacteria;Fusobacteriia;Fusobacteriales;Fusobacteriaceae;Psychrilyobacter	uPDI	Q4 vs. Q1	3066	0.0122625	0.03843	0.74966
Bacteria;Fusobacteria;Fusobacteriia;Fusobacteriales;Fusobacteriaceae;Psychrilyobacter	uPDI	Q5 vs. Q1	3066	0.0290498	0.0404411	0.472559
Bacteria;Proteobacteria;Alphaproteobacteria;Rhizobiales;Rhizobiaceae;Pseudochrobactrum	hPDI	Per quintile	3066	-0.00510216	0.00839623	0.543405
Bacteria;Proteobacteria;Alphaproteobacteria;Rhizobiales;Rhizobiaceae;Pseudochrobactrum	hPDI	Q2 vs. Q1	3066	0.0624618	0.0332555	0.0603488
Bacteria;Proteobacteria;Alphaproteobacteria;Rhizobiales;Rhizobiaceae;Pseudochrobactrum	hPDI	Q3 vs. Q1	3066	0.00569632	0.035826	0.873669
Bacteria;Proteobacteria;Alphaproteobacteria;Rhizobiales;Rhizobiaceae;Pseudochrobactrum	hPDI	Q4 vs. Q1	3066	0.0100861	0.0352423	0.774731
Bacteria;Proteobacteria;Alphaproteobacteria;Rhizobiales;Rhizobiaceae;Pseudochrobactrum	hPDI	Q5 vs. Q1	3066	0.00267945	0.0383595	0.944312
Bacteria;Proteobacteria;Alphaproteobacteria;Rhizobiales;Rhizobiaceae;Pseudochrobactrum	PDI	Per quintile	3066	-0.0047544	0.0116598	0.683451
Bacteria;Proteobacteria;Alphaproteobacteria;Rhizobiales;Rhizobiaceae;Pseudochrobactrum	PDI	Q2 vs. Q1	3066	-0.026327	0.0361484	0.466427
Bacteria;Proteobacteria;Alphaproteobacteria;Rhizobiales;Rhizobiaceae;Pseudochrobactrum	PDI	Q3 vs. Q1	3066	0.0102988	0.03876	0.790465
Bacteria;Proteobacteria;Alphaproteobacteria;Rhizobiales;Rhizobiaceae;Pseudochrobactrum	PDI	Q4 vs. Q1	3066	-0.00665171	0.0434234	0.878254
Bacteria;Proteobacteria;Alphaproteobacteria;Rhizobiales;Rhizobiaceae;Pseudochrobactrum	PDI	Q5 vs. Q1	3066	-0.0361998	0.0494212	0.463879
Bacteria;Proteobacteria;Alphaproteobacteria;Rhizobiales;Rhizobiaceae;Pseudochrobactrum	uPDI	Per quintile	3066	0.0029285	0.0084229	0.728079
Bacteria;Proteobacteria;Alphaproteobacteria;Rhizobiales;Rhizobiaceae;Pseudochrobactrum	uPDI	Q2 vs. Q1	3066	-0.0200758	0.0331182	0.544392
Bacteria;Proteobacteria;Alphaproteobacteria;Rhizobiales;Rhizobiaceae;Pseudochrobactrum	uPDI	Q3 vs. Q1	3066	-0.00138308	0.0363082	0.969614
Bacteria;Proteobacteria;Alphaproteobacteria;Rhizobiales;Rhizobiaceae;Pseudochrobactrum	uPDI	Q4 vs. Q1	3066	-0.0426322	0.0354124	0.228637
Bacteria;Proteobacteria;Alphaproteobacteria;Rhizobiales;Rhizobiaceae;Pseudochrobactrum	uPDI	Q5 vs. Q1	3066	0.0332263	0.0372959	0.372991
Bacteria;Proteobacteria;Alphaproteobacteria;Rhizobiales;Rhizobiales Incertae Sedis;Bauldia	hPDI	Per quintile	3066	0.00835577	0.00795917	0.293797
Bacteria;Proteobacteria;Alphaproteobacteria;Rhizobiales;Rhizobiales Incertae Sedis;Bauldia	hPDI	Q2 vs. Q1	3066	-0.0130918	0.0316025	0.67868
Bacteria;Proteobacteria;Alphaproteobacteria;Rhizobiales;Rhizobiales Incertae Sedis;Bauldia	hPDI	Q3 vs. Q1	3066	-0.0110189	0.0340397	0.746159
Bacteria;Proteobacteria;Alphaproteobacteria;Rhizobiales;Rhizobiales Incertae Sedis;Bauldia	hPDI	Q4 vs. Q1	3066	0.0136406	0.0334585	0.683503
Bacteria;Proteobacteria;Alphaproteobacteria;Rhizobiales;Rhizobiales Incertae Sedis;Bauldia	hPDI	Q5 vs. Q1	3066	0.0306899	0.0364009	0.399168
Bacteria;Proteobacteria;Alphaproteobacteria;Rhizobiales;Rhizobiales Incertae Sedis;Bauldia	PDI	Per quintile	3066	0.012455	0.0110354	0.259047
Bacteria;Proteobacteria;Alphaproteobacteria;Rhizobiales;Rhizobiales Incertae Sedis;Bauldia	PDI	Q2 vs. Q1	3066	0.0551121	0.0343131	0.10824
Bacteria;Proteobacteria;Alphaproteobacteria;Rhizobiales;Rhizobiales Incertae Sedis;Bauldia	PDI	Q3 vs. Q1	3066	0.0296786	0.0367755	0.419654
Bacteria;Proteobacteria;Alphaproteobacteria;Rhizobiales;Rhizobiales Incertae Sedis;Bauldia	PDI	Q4 vs. Q1	3066	0.0607378	0.0411585	0.140023
Bacteria;Proteobacteria;Alphaproteobacteria;Rhizobiales;Rhizobiales Incertae Sedis;Bauldia	PDI	Q5 vs. Q1	3066	0.0577228	0.0467837	0.217269
Bacteria;Proteobacteria;Alphaproteobacteria;Rhizobiales;Rhizobiales Incertae Sedis;Bauldia	uPDI	Per quintile	3066	-0.00445669	0.00798437	0.576724
Bacteria;Proteobacteria;Alphaproteobacteria;Rhizobiales;Rhizobiales Incertae Sedis;Bauldia	uPDI	Q2 vs. Q1	3066	-0.00333983	0.0314826	0.915515
Bacteria;Proteobacteria;Alphaproteobacteria;Rhizobiales;Rhizobiales Incertae Sedis;Bauldia	uPDI	Q3 vs. Q1	3066	0.0158988	0.034506	0.644975
Bacteria;Proteobacteria;Alphaproteobacteria;Rhizobiales;Rhizobiales Incertae Sedis;Bauldia	uPDI	Q4 vs. Q1	3066	-0.0153002	0.0336387	0.649225
Bacteria;Proteobacteria;Alphaproteobacteria;Rhizobiales;Rhizobiales Incertae Sedis;Bauldia	uPDI	Q5 vs. Q1	3066	-0.0185938	0.0353754	0.599156
Bacteria;Proteobacteria;Alphaproteobacteria;Sphingomonadales;Sphingomonadaceae;Sphingopyxis	hPDI	Per quintile	3066	-0.00301863	0.00923316	0.743718
Bacteria;Proteobacteria;Alphaproteobacteria;Sphingomonadales;Sphingomonadaceae;Sphingopyxis	hPDI	Q2 vs. Q1	3066	0.0439382	0.036584	0.229742
Bacteria;Proteobacteria;Alphaproteobacteria;Sphingomonadales;Sphingomonadaceae;Sphingopyxis	hPDI	Q3 vs. Q1	3066	-0.0184876	0.0394113	0.639003
Bacteria;Proteobacteria;Alphaproteobacteria;Sphingomonadales;Sphingomonadaceae;Sphingopyxis	hPDI	Q4 vs. Q1	3066	-0.000339138	0.0387673	0.99302
Bacteria;Proteobacteria;Alphaproteobacteria;Sphingomonadales;Sphingomonadaceae;Sphingopyxis	hPDI	Q5 vs. Q1	3066	0.0126504	0.042195	0.764324
Bacteria;Proteobacteria;Alphaproteobacteria;Sphingomonadales;Sphingomonadaceae;Sphingopyxis	PDI	Per quintile	3066	0.0025016	0.0128205	0.845295
Bacteria;Proteobacteria;Alphaproteobacteria;Sphingomonadales;Sphingomonadaceae;Sphingopyxis	PDI	Q2 vs. Q1	3066	-0.0206415	0.0397477	0.603543
Bacteria;Proteobacteria;Alphaproteobacteria;Sphingomonadales;Sphingomonadaceae;Sphingopyxis	PDI	Q3 vs. Q1	3066	0.0379199	0.0426182	0.373595
Bacteria;Proteobacteria;Alphaproteobacteria;Sphingomonadales;Sphingomonadaceae;Sphingopyxis	PDI	Q4 vs. Q1	3066	0.0183318	0.0477429	0.701001
Bacteria;Proteobacteria;Alphaproteobacteria;Sphingomonadales;Sphingomonadaceae;Sphingopyxis	PDI	Q5 vs. Q1	3066	-0.0109457	0.0543332	0.840343
Bacteria;Proteobacteria;Alphaproteobacteria;Sphingomonadales;Sphingomonadaceae;Sphingopyxis	uPDI	Per quintile	3066	-0.000851891	0.00926224	0.926718
Bacteria;Proteobacteria;Alphaproteobacteria;Sphingomonadales;Sphingomonadaceae;Sphingopyxis	uPDI	Q2 vs. Q1	3066	0.0277564	0.0364412	0.446253
Bacteria;Proteobacteria;Alphaproteobacteria;Sphingomonadales;Sphingomonadaceae;Sphingopyxis	uPDI	Q3 vs. Q1	3066	-0.00316967	0.0399505	0.936762
Bacteria;Proteobacteria;Alphaproteobacteria;Sphingomonadales;Sphingomonadaceae;Sphingopyxis	uPDI	Q4 vs. Q1	3066	-0.0121183	0.0389638	0.755789
Bacteria;Proteobacteria;Alphaproteobacteria;Sphingomonadales;Sphingomonadaceae;Sphingopyxis	uPDI	Q5 vs. Q1	3066	0.0158156	0.0410326	0.699911
Bacteria;Proteobacteria;Alphaproteobacteria;Sphingomonadales;Sphingomonadaceae;uncultured	hPDI	Per quintile	3066	-0.0105028	0.00639234	0.100379
Bacteria;Proteobacteria;Alphaproteobacteria;Sphingomonadales;Sphingomonadaceae;uncultured	hPDI	Q2 vs. Q1	3066	-0.033041	0.025327	0.192036
Bacteria;Proteobacteria;Alphaproteobacteria;Sphingomonadales;Sphingomonadaceae;uncultured	hPDI	Q3 vs. Q1	3066	-0.0289061	0.0272854	0.289418
Bacteria;Proteobacteria;Alphaproteobacteria;Sphingomonadales;Sphingomonadaceae;uncultured	hPDI	Q4 vs. Q1	3066	-0.038752	0.026844	0.148852
Bacteria;Proteobacteria;Alphaproteobacteria;Sphingomonadales;Sphingomonadaceae;uncultured	hPDI	Q5 vs. Q1	3066	-0.0503546	0.0292204	0.0848402
Bacteria;Proteobacteria;Alphaproteobacteria;Sphingomonadales;Sphingomonadaceae;uncultured	PDI	Per quintile	3066	-0.0174964	0.00887708	0.0487276
Bacteria;Proteobacteria;Alphaproteobacteria;Sphingomonadales;Sphingomonadaceae;uncultured	PDI	Q2 vs. Q1	3066	-0.00811227	0.0275094	0.768078
Bacteria;Proteobacteria;Alphaproteobacteria;Sphingomonadales;Sphingomonadaceae;uncultured	PDI	Q3 vs. Q1	3066	-0.0365447	0.0294989	0.215401
Bacteria;Proteobacteria;Alphaproteobacteria;Sphingomonadales;Sphingomonadaceae;uncultured	PDI	Q4 vs. Q1	3066	-0.0283405	0.0330532	0.391212
Bacteria;Proteobacteria;Alphaproteobacteria;Sphingomonadales;Sphingomonadaceae;uncultured	PDI	Q5 vs. Q1	3066	-0.0791377	0.0376258	0.0354412
Bacteria;Proteobacteria;Alphaproteobacteria;Sphingomonadales;Sphingomonadaceae;uncultured	uPDI	Per quintile	3066	0.000102362	0.00641512	0.987269
Bacteria;Proteobacteria;Alphaproteobacteria;Sphingomonadales;Sphingomonadaceae;uncultured	uPDI	Q2 vs. Q1	3066	0.0240379	0.0252257	0.340635
Bacteria;Proteobacteria;Alphaproteobacteria;Sphingomonadales;Sphingomonadaceae;uncultured	uPDI	Q3 vs. Q1	3066	0.00659199	0.0276565	0.811608
Bacteria;Proteobacteria;Alphaproteobacteria;Sphingomonadales;Sphingomonadaceae;uncultured	uPDI	Q4 vs. Q1	3066	0.0246233	0.0269761	0.361357
Bacteria;Proteobacteria;Alphaproteobacteria;Sphingomonadales;Sphingomonadaceae;uncultured	uPDI	Q5 vs. Q1	3066	-0.00401904	0.0284168	0.887529
Bacteria;Proteobacteria;Gammaproteobacteria;Betaproteobacteriales;Burkholderiaceae;Duganella	hPDI	Per quintile	3066	-0.00863967	0.00884102	0.328457
Bacteria;Proteobacteria;Gammaproteobacteria;Betaproteobacteriales;Burkholderiaceae;Duganella	hPDI	Q2 vs. Q1	3066	-0.000298171	0.0350596	0.993214
Bacteria;Proteobacteria;Gammaproteobacteria;Betaproteobacteriales;Burkholderiaceae;Duganella	hPDI	Q3 vs. Q1	3066	-0.0217265	0.037768	0.565115
Bacteria;Proteobacteria;Gammaproteobacteria;Betaproteobacteriales;Burkholderiaceae;Duganella	hPDI	Q4 vs. Q1	3066	-0.0237238	0.0371452	0.523032
Bacteria;Proteobacteria;Gammaproteobacteria;Betaproteobacteriales;Burkholderiaceae;Duganella	hPDI	Q5 vs. Q1	3066	-0.0304214	0.0404258	0.451736
Bacteria;Proteobacteria;Gammaproteobacteria;Betaproteobacteriales;Burkholderiaceae;Duganella	PDI	Per quintile	3066	0.00300487	0.0122742	0.806602
Bacteria;Proteobacteria;Gammaproteobacteria;Betaproteobacteriales;Burkholderiaceae;Duganella	PDI	Q2 vs. Q1	3066	-0.0567748	0.0380744	0.135921
Bacteria;Proteobacteria;Gammaproteobacteria;Betaproteobacteriales;Burkholderiaceae;Duganella	PDI	Q3 vs. Q1	3066	-0.0112883	0.0408204	0.782136
Bacteria;Proteobacteria;Gammaproteobacteria;Betaproteobacteriales;Burkholderiaceae;Duganella	PDI	Q4 vs. Q1	3066	-0.0234808	0.04572	0.607546
Bacteria;Proteobacteria;Gammaproteobacteria;Betaproteobacteriales;Burkholderiaceae;Duganella	PDI	Q5 vs. Q1	3066	0.00165348	0.0520182	0.974642
Bacteria;Proteobacteria;Gammaproteobacteria;Betaproteobacteriales;Burkholderiaceae;Duganella	uPDI	Per quintile	3066	-0.00315999	0.0088699	0.721646
Bacteria;Proteobacteria;Gammaproteobacteria;Betaproteobacteriales;Burkholderiaceae;Duganella	uPDI	Q2 vs. Q1	3066	0.00700299	0.0348996	0.840964
Bacteria;Proteobacteria;Gammaproteobacteria;Betaproteobacteriales;Burkholderiaceae;Duganella	uPDI	Q3 vs. Q1	3066	-0.0354636	0.0382586	0.353955
Bacteria;Proteobacteria;Gammaproteobacteria;Betaproteobacteriales;Burkholderiaceae;Duganella	uPDI	Q4 vs. Q1	3066	-0.0433231	0.0373104	0.245579
Bacteria;Proteobacteria;Gammaproteobacteria;Betaproteobacteriales;Burkholderiaceae;Duganella	uPDI	Q5 vs. Q1	3066	0.0156031	0.0392806	0.691205
Bacteria;Proteobacteria;Gammaproteobacteria;Betaproteobacteriales;Burkholderiaceae;Polynucleobacter	hPDI	Per quintile	3066	0.0273063	0.010032	0.00649049
Bacteria;Proteobacteria;Gammaproteobacteria;Betaproteobacteriales;Burkholderiaceae;Polynucleobacter	hPDI	Q2 vs. Q1	3066	0.0877579	0.0397125	0.0271169
Bacteria;Proteobacteria;Gammaproteobacteria;Betaproteobacteriales;Burkholderiaceae;Polynucleobacter	hPDI	Q3 vs. Q1	3066	0.0193877	0.0427808	0.650414
Bacteria;Proteobacteria;Gammaproteobacteria;Betaproteobacteriales;Burkholderiaceae;Polynucleobacter	hPDI	Q4 vs. Q1	3066	0.0516846	0.0420775	0.219327
Bacteria;Proteobacteria;Gammaproteobacteria;Betaproteobacteriales;Burkholderiaceae;Polynucleobacter	hPDI	Q5 vs. Q1	3066	0.172718	0.0457952	0.000162251
Bacteria;Proteobacteria;Gammaproteobacteria;Betaproteobacteriales;Burkholderiaceae;Polynucleobacter	PDI	Per quintile	3066	0.0406431	0.0139244	0.00351329
Bacteria;Proteobacteria;Gammaproteobacteria;Betaproteobacteriales;Burkholderiaceae;Polynucleobacter	PDI	Q2 vs. Q1	3066	0.038933	0.0432056	0.367529
Bacteria;Proteobacteria;Gammaproteobacteria;Betaproteobacteriales;Burkholderiaceae;Polynucleobacter	PDI	Q3 vs. Q1	3066	0.0913713	0.0463231	0.0485548
Bacteria;Proteobacteria;Gammaproteobacteria;Betaproteobacteriales;Burkholderiaceae;Polynucleobacter	PDI	Q4 vs. Q1	3066	0.120151	0.0518866	0.020577
Bacteria;Proteobacteria;Gammaproteobacteria;Betaproteobacteriales;Burkholderiaceae;Polynucleobacter	PDI	Q5 vs. Q1	3066	0.161901	0.0590392	0.00610175
Bacteria;Proteobacteria;Gammaproteobacteria;Betaproteobacteriales;Burkholderiaceae;Polynucleobacter	uPDI	Per quintile	3066	-0.0358297	0.0100549	0.000366095
Bacteria;Proteobacteria;Gammaproteobacteria;Betaproteobacteriales;Burkholderiaceae;Polynucleobacter	uPDI	Q2 vs. Q1	3066	-0.0455925	0.0395641	0.249169
Bacteria;Proteobacteria;Gammaproteobacteria;Betaproteobacteriales;Burkholderiaceae;Polynucleobacter	uPDI	Q3 vs. Q1	3066	-0.123445	0.0433727	0.00442529
Bacteria;Proteobacteria;Gammaproteobacteria;Betaproteobacteriales;Burkholderiaceae;Polynucleobacter	uPDI	Q4 vs. Q1	3066	-0.131138	0.0422989	0.00193353
Bacteria;Proteobacteria;Gammaproteobacteria;Betaproteobacteriales;Burkholderiaceae;Polynucleobacter	uPDI	Q5 vs. Q1	3066	-0.128266	0.0445364	0.0039763
Bacteria;Proteobacteria;Gammaproteobacteria;Betaproteobacteriales;Burkholderiaceae;Ramlibacter	hPDI	Per quintile	3066	-0.00488332	0.00920777	0.595871
Bacteria;Proteobacteria;Gammaproteobacteria;Betaproteobacteriales;Burkholderiaceae;Ramlibacter	hPDI	Q2 vs. Q1	3066	0.0519389	0.0364813	0.154529
Bacteria;Proteobacteria;Gammaproteobacteria;Betaproteobacteriales;Burkholderiaceae;Ramlibacter	hPDI	Q3 vs. Q1	3066	0.00678751	0.0393009	0.862882
Bacteria;Proteobacteria;Gammaproteobacteria;Betaproteobacteriales;Burkholderiaceae;Ramlibacter	hPDI	Q4 vs. Q1	3066	-0.00727694	0.0386596	0.850696
Bacteria;Proteobacteria;Gammaproteobacteria;Betaproteobacteriales;Burkholderiaceae;Ramlibacter	hPDI	Q5 vs. Q1	3066	0.00966346	0.0420785	0.818361
Bacteria;Proteobacteria;Gammaproteobacteria;Betaproteobacteriales;Burkholderiaceae;Ramlibacter	PDI	Per quintile	3066	-0.00241465	0.0127863	0.850213
Bacteria;Proteobacteria;Gammaproteobacteria;Betaproteobacteriales;Burkholderiaceae;Ramlibacter	PDI	Q2 vs. Q1	3066	0.00341677	0.0396441	0.931318
Bacteria;Proteobacteria;Gammaproteobacteria;Betaproteobacteriales;Burkholderiaceae;Ramlibacter	PDI	Q3 vs. Q1	3066	0.0323329	0.0425076	0.446873
Bacteria;Proteobacteria;Gammaproteobacteria;Betaproteobacteriales;Burkholderiaceae;Ramlibacter	PDI	Q4 vs. Q1	3066	0.0150183	0.0476206	0.752477
Bacteria;Proteobacteria;Gammaproteobacteria;Betaproteobacteriales;Burkholderiaceae;Ramlibacter	PDI	Q5 vs. Q1	3066	-0.0227186	0.0541961	0.675076
Bacteria;Proteobacteria;Gammaproteobacteria;Betaproteobacteriales;Burkholderiaceae;Ramlibacter	uPDI	Per quintile	3066	-0.00492705	0.00923673	0.593743
Bacteria;Proteobacteria;Gammaproteobacteria;Betaproteobacteriales;Burkholderiaceae;Ramlibacter	uPDI	Q2 vs. Q1	3066	-0.0229326	0.0363038	0.527592
Bacteria;Proteobacteria;Gammaproteobacteria;Betaproteobacteriales;Burkholderiaceae;Ramlibacter	uPDI	Q3 vs. Q1	3066	-0.0234035	0.0398002	0.556516
Bacteria;Proteobacteria;Gammaproteobacteria;Betaproteobacteriales;Burkholderiaceae;Ramlibacter	uPDI	Q4 vs. Q1	3066	-0.0854834	0.0388178	0.0276532
Bacteria;Proteobacteria;Gammaproteobacteria;Betaproteobacteriales;Burkholderiaceae;Ramlibacter	uPDI	Q5 vs. Q1	3066	0.0165359	0.0408805	0.68585
Bacteria;Proteobacteria;Gammaproteobacteria;Betaproteobacteriales;Burkholderiaceae;uncultured	hPDI	Per quintile	3066	-0.0177624	0.00892454	0.0465588
Bacteria;Proteobacteria;Gammaproteobacteria;Betaproteobacteriales;Burkholderiaceae;uncultured	hPDI	Q2 vs. Q1	3066	-0.028969	0.0354484	0.413805
Bacteria;Proteobacteria;Gammaproteobacteria;Betaproteobacteriales;Burkholderiaceae;uncultured	hPDI	Q3 vs. Q1	3066	-0.0303309	0.0381814	0.426969
Bacteria;Proteobacteria;Gammaproteobacteria;Betaproteobacteriales;Burkholderiaceae;uncultured	hPDI	Q4 vs. Q1	3066	-0.064177	0.0375255	0.0872245
Bacteria;Proteobacteria;Gammaproteobacteria;Betaproteobacteriales;Burkholderiaceae;uncultured	hPDI	Q5 vs. Q1	3066	-0.0707977	0.0408229	0.082871
Bacteria;Proteobacteria;Gammaproteobacteria;Betaproteobacteriales;Burkholderiaceae;uncultured	PDI	Per quintile	3066	-0.0121963	0.012378	0.324465
Bacteria;Proteobacteria;Gammaproteobacteria;Betaproteobacteriales;Burkholderiaceae;uncultured	PDI	Q2 vs. Q1	3066	-0.0336969	0.0385083	0.381543
Bacteria;Proteobacteria;Gammaproteobacteria;Betaproteobacteriales;Burkholderiaceae;uncultured	PDI	Q3 vs. Q1	3066	-0.021818	0.0412692	0.597031
Bacteria;Proteobacteria;Gammaproteobacteria;Betaproteobacteriales;Burkholderiaceae;uncultured	PDI	Q4 vs. Q1	3066	-0.0226656	0.0461815	0.623571
Bacteria;Proteobacteria;Gammaproteobacteria;Betaproteobacteriales;Burkholderiaceae;uncultured	PDI	Q5 vs. Q1	3066	-0.0681335	0.0524839	0.194226
Bacteria;Proteobacteria;Gammaproteobacteria;Betaproteobacteriales;Burkholderiaceae;uncultured	uPDI	Per quintile	3066	0.020664	0.00894976	0.02095
Bacteria;Proteobacteria;Gammaproteobacteria;Betaproteobacteriales;Burkholderiaceae;uncultured	uPDI	Q2 vs. Q1	3066	0.0497121	0.0352955	0.158996
Bacteria;Proteobacteria;Gammaproteobacteria;Betaproteobacteriales;Burkholderiaceae;uncultured	uPDI	Q3 vs. Q1	3066	0.0621224	0.0386842	0.108299
Bacteria;Proteobacteria;Gammaproteobacteria;Betaproteobacteriales;Burkholderiaceae;uncultured	uPDI	Q4 vs. Q1	3066	0.0747138	0.0377104	0.0475629
Bacteria;Proteobacteria;Gammaproteobacteria;Betaproteobacteriales;Burkholderiaceae;uncultured	uPDI	Q5 vs. Q1	3066	0.0862829	0.0396525	0.029557
Bacteria;Proteobacteria;Gammaproteobacteria;Enterobacteriales;Enterobacteriaceae;Hafnia-Obesumbacterium	hPDI	Per quintile	3066	0.00600428	0.0132621	0.650736
Bacteria;Proteobacteria;Gammaproteobacteria;Enterobacteriales;Enterobacteriaceae;Hafnia-Obesumbacterium	hPDI	Q2 vs. Q1	3066	-0.055933	0.0526821	0.288369
Bacteria;Proteobacteria;Gammaproteobacteria;Enterobacteriales;Enterobacteriaceae;Hafnia-Obesumbacterium	hPDI	Q3 vs. Q1	3066	-0.00984953	0.0567425	0.862193
[truncated: 192 more rows]

## Sheet: Table S8
Table S8. Associations of long-term plant-based diet indices estimated using repeat food frequency questionnaires in 2011 and 2015 with bacterial genera. Linear mixed models were used to examine the associations between plant-based diet indices and microbial taxonomies at the genus level, adjusted for age, sex, BMI, total energy intake, physical activity, education level, current smoking status, …
Genus	Plant-based diet index	Comparison	Sample size	Beta	SE	P
Archaea;Euryarchaeota;Methanobacteria;Methanobacteriales;Methanobacteriaceae;Methanosphaera	hPDI	Per quintile	3096	-0.0025269	0.00980078	0.796541
Archaea;Euryarchaeota;Methanobacteria;Methanobacteriales;Methanobacteriaceae;Methanosphaera	hPDI	Q2 vs. Q1	3096	-0.00630426	0.0385986	0.87026
Archaea;Euryarchaeota;Methanobacteria;Methanobacteriales;Methanobacteriaceae;Methanosphaera	hPDI	Q3 vs. Q1	3096	-0.0337811	0.0395726	0.393299
Archaea;Euryarchaeota;Methanobacteria;Methanobacteriales;Methanobacteriaceae;Methanosphaera	hPDI	Q4 vs. Q1	3096	0.0148783	0.0399685	0.709706
Archaea;Euryarchaeota;Methanobacteria;Methanobacteriales;Methanobacteriaceae;Methanosphaera	hPDI	Q5 vs. Q1	3096	-0.0252538	0.0429924	0.556934
Archaea;Euryarchaeota;Methanobacteria;Methanobacteriales;Methanobacteriaceae;Methanosphaera	PDI	Per quintile	3096	-0.0031324	0.00922502	0.734192
Archaea;Euryarchaeota;Methanobacteria;Methanobacteriales;Methanobacteriaceae;Methanosphaera	PDI	Q2 vs. Q1	3096	-0.0261059	0.036692	0.476782
Archaea;Euryarchaeota;Methanobacteria;Methanobacteriales;Methanobacteriaceae;Methanosphaera	PDI	Q3 vs. Q1	3096	-0.0508421	0.039736	0.200722
Archaea;Euryarchaeota;Methanobacteria;Methanobacteriales;Methanobacteriaceae;Methanosphaera	PDI	Q4 vs. Q1	3096	-0.00924662	0.0385377	0.810379
Archaea;Euryarchaeota;Methanobacteria;Methanobacteriales;Methanobacteriaceae;Methanosphaera	PDI	Q5 vs. Q1	3096	-0.0204386	0.0405387	0.614139
Archaea;Euryarchaeota;Methanobacteria;Methanobacteriales;Methanobacteriaceae;Methanosphaera	uPDI	Per quintile	3096	-0.0107477	0.00954038	0.259932
Archaea;Euryarchaeota;Methanobacteria;Methanobacteriales;Methanobacteriaceae;Methanosphaera	uPDI	Q2 vs. Q1	3096	0.030273	0.0387798	0.435015
Archaea;Euryarchaeota;Methanobacteria;Methanobacteriales;Methanobacteriaceae;Methanosphaera	uPDI	Q3 vs. Q1	3096	-0.0183654	0.0373781	0.623186
Archaea;Euryarchaeota;Methanobacteria;Methanobacteriales;Methanobacteriaceae;Methanosphaera	uPDI	Q4 vs. Q1	3096	-0.0349947	0.0397633	0.378818
Archaea;Euryarchaeota;Methanobacteria;Methanobacteriales;Methanobacteriaceae;Methanosphaera	uPDI	Q5 vs. Q1	3096	-0.0217671	0.042026	0.604498
Archaea;Euryarchaeota;Methanomicrobia;Methanosarcinales;Methanosaetaceae;Methanosaeta	hPDI	Per quintile	3096	-0.00333996	0.00938202	0.721844
Archaea;Euryarchaeota;Methanomicrobia;Methanosarcinales;Methanosaetaceae;Methanosaeta	hPDI	Q2 vs. Q1	3096	-0.015343	0.0369534	0.677996
Archaea;Euryarchaeota;Methanomicrobia;Methanosarcinales;Methanosaetaceae;Methanosaeta	hPDI	Q3 vs. Q1	3096	-0.0549964	0.0378821	0.146564
Archaea;Euryarchaeota;Methanomicrobia;Methanosarcinales;Methanosaetaceae;Methanosaeta	hPDI	Q4 vs. Q1	3096	-0.0490274	0.0382581	0.200021
Archaea;Euryarchaeota;Methanomicrobia;Methanosarcinales;Methanosaetaceae;Methanosaeta	hPDI	Q5 vs. Q1	3096	0.00416599	0.0411428	0.919347
Archaea;Euryarchaeota;Methanomicrobia;Methanosarcinales;Methanosaetaceae;Methanosaeta	PDI	Per quintile	3096	-0.00586091	0.00883123	0.50691
Archaea;Euryarchaeota;Methanomicrobia;Methanosarcinales;Methanosaetaceae;Methanosaeta	PDI	Q2 vs. Q1	3096	-0.0155648	0.0351414	0.657825
Archaea;Euryarchaeota;Methanomicrobia;Methanosarcinales;Methanosaetaceae;Methanosaeta	PDI	Q3 vs. Q1	3096	-0.0524892	0.038055	0.167802
Archaea;Euryarchaeota;Methanomicrobia;Methanosarcinales;Methanosaetaceae;Methanosaeta	PDI	Q4 vs. Q1	3096	-0.0278395	0.0369039	0.450622
Archaea;Euryarchaeota;Methanomicrobia;Methanosarcinales;Methanosaetaceae;Methanosaeta	PDI	Q5 vs. Q1	3096	-0.0194378	0.0388109	0.616489
Archaea;Euryarchaeota;Methanomicrobia;Methanosarcinales;Methanosaetaceae;Methanosaeta	uPDI	Per quintile	3096	-0.00989225	0.00913531	0.278871
Archaea;Euryarchaeota;Methanomicrobia;Methanosarcinales;Methanosaetaceae;Methanosaeta	uPDI	Q2 vs. Q1	3096	0.0289627	0.0371395	0.435489
Archaea;Euryarchaeota;Methanomicrobia;Methanosarcinales;Methanosaetaceae;Methanosaeta	uPDI	Q3 vs. Q1	3096	-0.0217624	0.0357957	0.543214
Archaea;Euryarchaeota;Methanomicrobia;Methanosarcinales;Methanosaetaceae;Methanosaeta	uPDI	Q4 vs. Q1	3096	-0.00463794	0.0380778	0.903056
Archaea;Euryarchaeota;Methanomicrobia;Methanosarcinales;Methanosaetaceae;Methanosaeta	uPDI	Q5 vs. Q1	3096	-0.0348411	0.0402425	0.386611
Bacteria;Actinobacteria;Actinobacteria;Actinomycetales;Actinomycetaceae;F0332	hPDI	Per quintile	3096	-0.0318017	0.0135078	0.0185566
Bacteria;Actinobacteria;Actinobacteria;Actinomycetales;Actinomycetaceae;F0332	hPDI	Q2 vs. Q1	3096	-0.0804258	0.0529659	0.128902
Bacteria;Actinobacteria;Actinobacteria;Actinomycetales;Actinomycetaceae;F0332	hPDI	Q3 vs. Q1	3096	-0.0876025	0.0543546	0.107031
Bacteria;Actinobacteria;Actinobacteria;Actinomycetales;Actinomycetaceae;F0332	hPDI	Q4 vs. Q1	3096	-0.124011	0.0549406	0.0239969
Bacteria;Actinobacteria;Actinobacteria;Actinomycetales;Actinomycetaceae;F0332	hPDI	Q5 vs. Q1	3096	-0.134052	0.0592345	0.0236314
Bacteria;Actinobacteria;Actinobacteria;Actinomycetales;Actinomycetaceae;F0332	PDI	Per quintile	3096	-0.0190616	0.0127078	0.133617
Bacteria;Actinobacteria;Actinobacteria;Actinomycetales;Actinomycetaceae;F0332	PDI	Q2 vs. Q1	3096	-0.0394448	0.0503609	0.433485
Bacteria;Actinobacteria;Actinobacteria;Actinomycetales;Actinomycetaceae;F0332	PDI	Q3 vs. Q1	3096	-0.00806221	0.054562	0.88253
Bacteria;Actinobacteria;Actinobacteria;Actinomycetales;Actinomycetaceae;F0332	PDI	Q4 vs. Q1	3096	-0.0426994	0.0529617	0.420109
Bacteria;Actinobacteria;Actinobacteria;Actinomycetales;Actinomycetaceae;F0332	PDI	Q5 vs. Q1	3096	-0.0959804	0.0558283	0.0855764
Bacteria;Actinobacteria;Actinobacteria;Actinomycetales;Actinomycetaceae;F0332	uPDI	Per quintile	3096	0.0588107	0.0130917	7.04845e-06
Bacteria;Actinobacteria;Actinobacteria;Actinomycetales;Actinomycetaceae;F0332	uPDI	Q2 vs. Q1	3096	0.0668104	0.0531104	0.208409
Bacteria;Actinobacteria;Actinobacteria;Actinomycetales;Actinomycetaceae;F0332	uPDI	Q3 vs. Q1	3096	0.131463	0.0512146	0.0102609
Bacteria;Actinobacteria;Actinobacteria;Actinomycetales;Actinomycetaceae;F0332	uPDI	Q4 vs. Q1	3096	0.14811	0.054519	0.00659421
Bacteria;Actinobacteria;Actinobacteria;Actinomycetales;Actinomycetaceae;F0332	uPDI	Q5 vs. Q1	3096	0.254357	0.0576565	1.02613e-05
Bacteria;Actinobacteria;Actinobacteria;Bifidobacteriales;Bifidobacteriaceae;Gardnerella	hPDI	Per quintile	3096	0.00518306	0.0131612	0.693719
[truncated: 2,129 more rows]

## Sheet: Table S9
Table S9. Associations of short-term intake of plant-based foods and animal-based foods estimated using 3-day 24-hour dietary recalls in 2015 with bacterial genera. Linear mixed models were used to examine the associations between food groups and microbial taxonomies at the genus level, adjusted for age, sex, BMI, total energy intake, physical activity, education level, current smoking status, cu…
[truncated: 10,366 more rows]

[truncated: 6 more sheets: Table S10, Table S11, Table S12, Table S13, Table S14, Table S15]
